# Supplementary material for: PHOTOLYASE/BLUE LIGHT RECEPTOR2 regulates chrysanthemum flowering by compensating for gibberellin perception
Source: Plant Physiol. 2023 Sep 19;193(4):2848–64. doi: 10.1093/plphys/kiad503 (PMC10663108; doi:10.1093/plphys/kiad503)
Supplement: kiad503_Supplementary_Data [file kiad503_supplementary_data.zip]

Archive with 2 entries (2 files):
- DS1.xlsx
- Supplemental Data.pdf
