# Supplementary material for: PHOTOLYASE/BLUE LIGHT RECEPTOR2 regulates chrysanthemum flowering by compensating for gibberellin perception
Source: Plant Physiol. 2023 Sep 19;193(4):2848–64. doi: 10.1093/plphys/kiad503 (PMC10663108; doi:10.1093/plphys/kiad503)
Supplement: kiad503_Supplementary_Data [file kiad503_supplementary_data.zip › DS1.xlsx]

## Sheet: B-13 Annotation
Supplemental Dataset S1. Differentially transcribed genes (DTGs) in GID1B-RNAi and control plants
#ID	WT_FPKM			GID1B-RNAi_FPKM			nr_annotation
	1	2	3	1	2	3
c52296.graph_c0	1.97	3.21	3.74	0.51	0.69	1.07	potassium transporter [Cynara cardunculus var. scolymus]
c64546.graph_c0	17	23.82	22.22	47.05	57.12	42.55	salicylic acid carboxy methyl transferase [Artemisia annua]
c58540.graph_c0	32.99	13.87	18.39	7.87	10.6	8.37	hypothetical protein LSAT_1X7980 [Lactuca sativa]
c69193.graph_c1	9.33	8.39	5.13	42.35	97.38	98.14	putative UPF0481 protein At3g02645 [Helianthus annuus]
c64773.graph_c0	12.23	7.8	9.69	3.52	4.4	3.2	Major facilitator superfamily domain, general substrate transporter [Cynara cardunculus var. scolymus]
c53087.graph_c0	4.66	4.58	3.43	47.79	138.6	133.51	EG45-like domain containing protein [Helianthus annuus]
c52696.graph_c2	6	8.25	10.93	2.8	3.93	2.55	uncharacterized protein LOC111887425 [Lactuca sativa]
c62538.graph_c0	9.23	8.77	10.31	13.67	20.52	20.06	glutamine--fructose-6-phosphate aminotransferase [isomerizing] 2 [Helianthus annuus]
c59927.graph_c0	8.46	5.37	6.22	0.8	1.91	2.41	uncharacterized protein LOC111878876 [Lactuca sativa]
c55591.graph_c0	28.99	5.97	10.16	3.73	3.45	1.98	uncharacterized protein LOC111880341 [Lactuca sativa]
c55400.graph_c0	0	0.09	0.2	8.2	15.99	15.43	transcription factor WER-like [Helianthus annuus]
c56254.graph_c0	3.33	4.19	3.47	27.28	52.91	39.38	dirigent protein 22-like [Lactuca sativa]
c65699.graph_c0	3.66	3.67	4.83	9.2	13.67	9.31	probable LRR receptor-like serine/threonine-protein kinase At1g56140 isoform X2 [Helianthus annuus]
c67450.graph_c0	3.73	6.36	5.7	12.35	15.33	17.35	COBRA-like protein 7 [Helianthus annuus]
c67776.graph_c0	29.66	28.38	32.92	12.53	13.5	12.02	probable inactive ATP-dependent zinc metalloprotease FTSHI 4, chloroplastic [Helianthus annuus]
c49620.graph_c0	6.16	2.85	3.26	10.48	15.15	20.93	uncharacterized protein LOC110929644 [Helianthus annuus]
c55844.graph_c0	5.03	4.2	6.31	2.44	1.27	1.33	3-hydroxyisobutyryl-CoA hydrolase 1-like [Lactuca sativa]
c50823.graph_c0	22.03	19.81	17.82	44.38	49.17	41.9	ras-related protein Rab2BV [Lactuca sativa]
c63662.graph_c0	226.25	113.67	177.61	352.87	290.04	321.36	AP2/ERF domain-containing protein [Cynara cardunculus var. scolymus]
c64732.graph_c0	11.13	9.92	8.07	17.89	19.89	18.82	No apical meristem (NAM) protein [Cynara cardunculus var. scolymus]
c69076.graph_c0	42.82	36.24	44.99	66.51	111.26	88.37	Nucleosome assembly protein 1-2 [Dichanthelium oligosanthes]
c67630.graph_c0	5.27	3.74	5.68	23.69	17.83	28.25	GATA transcription factor 12-like [Helianthus annuus]
c65355.graph_c0	69.91	49.83	64.79	23.95	16.9	13.71	hypothetical protein Ccrd_017563 [Cynara cardunculus var. scolymus]
c70861.graph_c0	27.92	49.34	50.95	99.64	133.82	124.58	glycerophosphodiester phosphodiesterase GDPDL3-like [Helianthus annuus]
c44101.graph_c0	3.3	2.82	4.6	1.04	1.22	1.42	aquaporin SIP1-2-like [Helianthus annuus]
c70513.graph_c0	22.56	16.49	18.77	134.72	173.77	171.51	sulfate transporter 1.3 [Lactuca sativa]
c54007.graph_c0	3.33	9.85	8.37	23.93	33.96	30.36	transcription factor MYB44-like [Helianthus annuus]
c66622.graph_c0	2.56	2.46	2.56	4.95	5.74	7.63	probable disease resistance protein At5g66910 [Helianthus annuus]
c64450.graph_c0	0.29	0.28	0.47	1.4	3.6	1.66	omega-hydroxypalmitate O-feruloyl transferase [Helianthus annuus]
c46102.graph_c0	7.15	1.47	3.07	0.42	1.17	1.31	RING-H2 finger protein ATL73-like [Helianthus annuus]
c58582.graph_c0	7.59	23.39	27.87	69.46	71.18	74.7	NDR1/HIN1-like protein 3 [Lactuca sativa]
c62348.graph_c0	4.19	2.63	2.8	0.9	1.28	1.24	UDP-galactose/UDP-glucose transporter 2-like [Helianthus annuus]
c58414.graph_c0	0.64	2.1	0.76	0.08	0.04	0.26	exocyst complex component EXO70A1-like [Lactuca sativa]
c43507.graph_c0	7.14	7.12	6.57	2.51	1.56	2.53	protein trichome birefringence-like 35 [Lactuca sativa]
c55452.graph_c0	5.04	3.61	1.65	6.09	7.27	7.02	hypothetical protein LSAT_6X57501 [Lactuca sativa]
c58263.graph_c0	61.55	59.01	67.76	27.33	24.91	26.6	carbamoyl-phosphate synthase small chain, chloroplastic-like [Helianthus annuus]
c58109.graph_c0	2.09	3.04	3.64	1.26	0.88	1.02	probable serine/threonine-protein kinase PBL8 isoform X1 [Helianthus annuus]
c51559.graph_c0	4.79	3.12	2.4	6.34	8.21	8.32	peptidyl-prolyl cis-trans isomerase CYP23 isoform X2 [Lactuca sativa]
c59031.graph_c0	0	0	0.06	2.53	6.09	2.6	putative aspartic peptidase A1 family [Helianthus annuus]
c35667.graph_c0	5.42	3.83	4.11	1.45	1.4	2.2	glucan endo-1,3-beta-glucosidase, acidic-like [Lactuca sativa]
c67872.graph_c0	14.63	13.82	15.31	7.75	5.54	7.19	hypothetical protein Ccrd_025204 [Cynara cardunculus var. scolymus]
c51681.graph_c0	27.6	19.23	21.54	46.43	46.99	50.99	zinc finger A20 and AN1 domain-containing stress-associated protein 5-like [Helianthus annuus]
c59819.graph_c0	4.4	1.64	2.14	3.8	8.14	5.63	zeatin O-glucosyltransferase-like [Lactuca sativa]
c62932.graph_c0	14.47	13.08	14.94	6.16	5.77	5.92	probable 1-acyl-sn-glycerol-3-phosphate acyltransferase 5 [Lactuca sativa]
c51004.graph_c1	0.32	0.17	0	0.63	0.45	0.73	pleiotropic drug resistance protein 2-like [Helianthus annuus]
c60971.graph_c0	28.97	18.75	24.14	96.01	76.41	71.27	cytochrome P450 [Cynara cardunculus var. scolymus]
c44661.graph_c0	1.03	0.33	0.76	2.18	4.01	3.96	F-box protein At2g02240-like [Helianthus annuus]
c59101.graph_c0	2.07	13.16	2.95	0.34	0.88	0.57	secoisolariciresinol dehydrogenase-like [Lactuca sativa]
c71026.graph_c0	6.96	4.16	6.89	23.22	47.69	51.91	putative pol polyprotein [Brassica oleracea var. botrytis]
c59244.graph_c0	14.42	14.15	14.94	24.49	30.39	27.95	BAG family molecular chaperone regulator 4-like [Helianthus annuus]
c44103.graph_c0	1.55	1.06	1.93	0.18	0.21	0.08	putative RNA-directed DNA polymerase, eukaryota, Reverse transcriptase zinc-binding domain protein [Helianthus annuus]
c58309.graph_c0	59.26	30.87	35.61	122.06	190.33	227.24	elongation factor, partial [Solanum rostratum]
c59543.graph_c0	9.67	5.7	6.43	2.32	3.45	2.94	rop guanine nucleotide exchange factor 7-like [Helianthus annuus]
c53216.graph_c0	2.08	0.91	1.01	2.29	2.93	2.63	putative F-box/LRR-repeat protein 23 [Helianthus annuus]
c55624.graph_c0	4.07	3.73	4.33	8.02	11.25	12.35	F-box protein At2g27310-like [Lactuca sativa]
c54541.graph_c0	7.12	6.85	6.62	3.26	1.68	2.75	ENTH domain-containing protein C794.11c-like [Lactuca sativa]
c57006.graph_c0	34.99	22.51	29.75	706.23	945.27	822.81	heavy metal-associated isoprenylated plant protein 47-like [Helianthus annuus]
c63809.graph_c0	33.15	20.16	22.69	41.67	51.66	46.21	exocyst complex component EXO70B1-like [Lactuca sativa]
c56140.graph_c0	44.48	12.71	18.3	8.22	9.21	7.47	ABSCISIC ACID-INSENSITIVE 5-like protein 5 isoform X2 [Lactuca sativa]
c44273.graph_c0	0	0	0	5.03	5.85	6.99	putative ribonuclease H-like domain-containing protein [Helianthus annuus]
c51364.graph_c0	1549.2	762.7	876.8	539.98	380.61	341.99	chaperone protein dnaJ 11, chloroplastic-like [Lactuca sativa]
c53764.graph_c0	32.53	25.62	30.35	48.79	61.06	55.57	putative DAD/Ost2 [Helianthus annuus]
c65077.graph_c0	1.63	2.01	1.2	5.36	7.49	7.97	probable inactive serine/threonine-protein kinase fnkC [Lactuca sativa]
c54797.graph_c0	21.06	12.98	11.58	16.7	35.17	29.23	protein of unknown function DUF3456 [Cynara cardunculus var. scolymus]
c62755.graph_c0	57.13	27.66	33.81	64.66	82.66	69.47	Aspartic peptidase [Cynara cardunculus var. scolymus]
c58237.graph_c0	0.78	0	0.15	11.02	14.89	13.55	protein NIM1-INTERACTING 2 [Helianthus annuus]
c62392.graph_c0	17.92	6.88	9.94	4.22	4.49	5.12	probable inactive purple acid phosphatase 1 [Helianthus annuus]
c51477.graph_c0	10.12	10.86	12.03	5.02	5.66	4.2	flavin-containing monooxygenase FMO GS-OX5-like [Lactuca sativa]
c20175.graph_c0	2.47	3.73	3.73	6.84	6.47	6.72	heat shock cognate 70 kDa protein-like [Helianthus annuus]
c64743.graph_c0	2.9	3.03	3.67	120.4	193.24	212.8	AAA-ATPase At3g50940-like [Helianthus annuus]
c52186.graph_c0	11.37	3.49	5.83	22.76	28.43	26.2	TMV resistance protein N-like [Helianthus annuus]
c49392.graph_c0	2.24	1.18	0.91	0.51	0.31	0.54	vignain-like [Helianthus annuus]
c61110.graph_c0	1.04	3.3	2.29	0.61	0.8	0.66	uncharacterized protein LOC110910834 [Helianthus annuus]
c53211.graph_c0	68.21	98.47	117.94	192.87	211.27	190.38	WAT1-related protein At4g30420-like [Lactuca sativa]
c29282.graph_c0	1.21	0.78	0.54	0	0	0	hevamine-A-like [Lactuca sativa]
c67491.graph_c0	4.68	24.21	5.64	0.56	0.23	0.39	cytochrome P450 [Tanacetum parthenium]
c48040.graph_c0	0.2	0.38	0.4	8.83	21.4	20.1	putative gnk2-like domain-containing protein [Helianthus annuus]
c60194.graph_c0	1.1	0.76	0.34	5.64	7.27	7.23	IQ domain-containing protein IQM2-like [Lactuca sativa]
c47541.graph_c0	1.89	4.63	3.36	1.41	1.05	0.28	putative germin-like protein 2-1 [Lactuca sativa]
c59902.graph_c0	9.94	21.21	22.33	39.85	36.04	37.5	metalloendoproteinase 3-MMP-like [Lactuca sativa]
c50249.graph_c0	117	105.49	100.22	52.79	43.41	45.32	hypothetical protein Ccrd_001716 [Cynara cardunculus var. scolymus]
c43387.graph_c0	0	0.68	0	3.73	5.02	6.62	hypothetical protein LSAT_3X82761 [Lactuca sativa]
c56882.graph_c0	9.48	5.98	6.52	12.57	22.39	18.22	putative F-box protein At1g46984 [Lactuca sativa]
c58033.graph_c1	4.65	8.3	7.82	13.75	24.29	12.2	FAD-dependent pyridine nucleotide-disulfide oxidoreductase [Cynara cardunculus var. scolymus]
c63548.graph_c0	15.78	12.33	14.22	5.29	5.54	5.52	TRAPP II complex, Trs120 [Cynara cardunculus var. scolymus]
c56409.graph_c0	47.9	20.61	27.77	9.96	5.6	6.65	hypothetical protein Ccrd_025497 [Cynara cardunculus var. scolymus]
c48411.graph_c1	5.64	7.86	6.36	8.32	20.67	16.01	ABC transporter G family member 39-like isoform X2 [Helianthus annuus]
c50022.graph_c0	80.98	53.7	77.41	145.62	162.17	156.24	protein SRC2 homolog [Helianthus annuus]
c48840.graph_c0	0	1.02	1.35	28.01	39.67	43.12	hypothetical protein LSAT_4X179900 [Lactuca sativa]
c60246.graph_c0	24.07	19.65	19.4	9.95	9.13	8.18	Armadillo-like helical [Cynara cardunculus var. scolymus]
c43227.graph_c0	0.45	0.49	0.7	2.38	3.07	2.94	disease resistance protein At4g27190-like [Lactuca sativa]
c67757.graph_c0	6.78	5.12	5.91	35.34	66.7	62.96	cytochrome P450 mono-oxygenase [Artemisia annua]
c58183.graph_c0	7.36	4.01	4.96	10.09	14.12	14.31	GEM-like protein 5 [Helianthus annuus]
c68380.graph_c0	229.55	149.63	184.55	145.12	100.23	102.93	Protein of unknown function DUF506, plant [Cynara cardunculus var. scolymus]
c55064.graph_c0	0.82	2.76	1.72	6.1	5.91	5.82	IQ domain-containing protein IQM6-like [Helianthus annuus]
c63009.graph_c0	0.85	1.09	1.28	1.89	2.75	2.17	protein DA1-like isoform X1 [Helianthus annuus]
c41812.graph_c0	14.57	9.96	6.72	14.54	28.17	19.39	probable 26S proteasome non-ATPase regulatory subunit 3 [Helianthus annuus]
c53814.graph_c2	7.9	7.04	9.07	31.54	46.25	46.8	hypothetical protein MIMGU_mgv1a002890mg [Erythranthe guttata]
c56717.graph_c0	0.35	0.35	0.57	1.14	2.58	2.36	protein HYPER-SENSITIVITY-RELATED 4-like [Lactuca sativa]
c65523.graph_c0	2.45	1.17	1.07	2.49	7.27	5.43	uncharacterized protein LOC111916943 [Lactuca sativa]
c70710.graph_c0	12.75	10.38	12.51	19.15	21.86	24.69	uncharacterized protein LOC110908827 [Helianthus annuus]
c70305.graph_c0	0	0	0	11.09	13.86	14.62	unknown [Lotus japonicus]
c47650.graph_c0	0.87	3.61	2.18	0.32	0.87	0.95	amino acid permease 6-like [Lactuca sativa]
c56162.graph_c1	20.16	32.7	35.2	60.09	89.61	65.48	60S ribosomal protein L3 [Helianthus annuus]
c51630.graph_c0	1.03	1.15	0.7	0.05	0.04	0.24	probable WRKY transcription factor 9 [Helianthus annuus]
c61823.graph_c1	4.13	7	4.73	0.55	0.97	1.98	nucleobase-ascorbate transporter 4-like [Lactuca sativa]
c63764.graph_c0	0.77	1.06	0.78	3.39	5.19	3.54	alcohol dehydrogenase-like 3 [Lactuca sativa]
c54568.graph_c0	0.88	0.8	1.27	0.4	0.21	0.36	WAT1-related protein At1g43650-like [Lactuca sativa]
c57484.graph_c0	2.79	4.06	4.09	5.1	8.12	8.36	putative berberine/berberine-like, FAD-binding, type 2 [Helianthus annuus]
c59470.graph_c0	1.56	11.23	10.54	108.24	134.56	123.13	heavy metal-associated isoprenylated plant protein 3-like [Lactuca sativa]
c54311.graph_c0	5.86	4.89	9.33	1.4	2.19	2.83	uncharacterized protein LOC111919915 [Lactuca sativa]
c59397.graph_c0	10.04	7.83	12.58	22.49	33.3	26.26	vacuolar cation/proton exchanger 3-like isoform X2 [Helianthus annuus]
c40870.graph_c0	0	0	0	14.45	14.55	15.57	calcium-binding protein PBP1-like [Helianthus annuus]
c70463.graph_c0	84.12	65.86	76.88	31.95	31.35	30.43	Auxin efflux carrier [Cynara cardunculus var. scolymus]
c54656.graph_c0	3.5	3.7	4.04	1.04	1.71	1.56	ribonuclease 3-like [Lactuca sativa]
c47464.graph_c0	0.12	0	0.33	11.74	19.99	19.95	hypothetical protein Ccrd_014816 [Cynara cardunculus var. scolymus]
c62118.graph_c0	22.04	17.37	19.82	7.9	8.78	8.29	protein CHUP1, chloroplastic [Lactuca sativa]
c58621.graph_c0	7.65	5.92	6.97	11.59	17.55	13.76	mechanosensitive ion channel protein 10-like [Helianthus annuus]
c59898.graph_c0	89.64	62.2	88.04	153.1	243.28	188.82	glutamate dehydrogenase B [Lactuca sativa]
c46785.graph_c0	41.63	77.7	55.12	250.54	642.5	584.27	putative ribonuclease 1 [Helianthus annuus]
c57322.graph_c0	10.04	9.16	8.69	3.5	3.18	2.87	nucleotide-sugar uncharacterized transporter 1-like [Helianthus annuus]
c66921.graph_c0	30.82	15.24	20.36	36.84	48.07	50.49	7-deoxyloganetic acid glucosyltransferase-like [Helianthus annuus]
c54105.graph_c0	7.69	4.26	3.71	7.5	10.29	9.95	PREDICTED: TMV resistance protein N-like [Nelumbo nucifera]
c58154.graph_c0	15.47	16.76	17.72	27.19	38.24	40.69	CheY-like superfamily, partial [Cynara cardunculus var. scolymus]
c48623.graph_c0	0.62	0.77	0.08	1.29	1.57	1.44	hypothetical protein HannXRQ_Chr01g0004521 [Helianthus annuus]
c64646.graph_c0	0.78	0.83	0.44	0.18	0.66	0.13	Pentatricopeptide repeat-containing protein [Cynara cardunculus var. scolymus]
c56946.graph_c1	13.32	5.8	2	0.9	0.86	2.21	UDP-glucuronic acid decarboxylase 2 [Lactuca sativa]
c53973.graph_c0	0.31	0.2	0.14	1.39	3.24	2.53	uncharacterized protein LOC111879232 isoform X2 [Lactuca sativa]
c54696.graph_c0	3.74	1.49	3.69	0.33	1.17	1.05	putative amino acid transporter, transmembrane domain-containing protein [Helianthus annuus]
c58268.graph_c0	1.75	2.39	2.46	8.64	9.67	7.38	inositol-tetrakisphosphate 1-kinase 1-like [Lactuca sativa]
c53315.graph_c0	1.04	1.1	0.8	2.41	4.34	4.37	cytochrome P450 734A1-like [Helianthus annuus]
c65106.graph_c0	17.07	12.89	14.94	1.7	2.56	2.83	uncharacterized protein LOC111899043 [Lactuca sativa]
c60022.graph_c1	36.98	22	24.78	36.77	70.61	52.37	protein ZINC INDUCED FACILITATOR-LIKE 1-like isoform X3 [Helianthus annuus]
c30714.graph_c0	5.55	10.7	12.48	1.94	1.23	1.67	flavanone 7-o-glucoside 2&apos;&apos;-o-beta-l-rhamnosyltransferase [Nicotiana attenuata]
c54293.graph_c0	0	0	0	47.94	95.88	31.98	protein DMR6-LIKE OXYGENASE 2-like [Lactuca sativa]
c63948.graph_c0	0.27	0.27	0.25	2.21	7.14	7.25	Transcription factor GRAS [Cynara cardunculus var. scolymus]
c64030.graph_c0	2.53	2.9	2.64	5.32	6.66	6.64	manganese-dependent ADP-ribose/CDP-alcohol diphosphatase-like [Helianthus annuus]
c65877.graph_c0	15.1	9.86	12	31.37	27.06	29.64	pectin acetylesterase 9-like [Helianthus annuus]
c45530.graph_c0	2.44	2.35	2.22	0.71	0.22	0.32	RING-H2 finger protein ATL8-like [Helianthus annuus]
c63487.graph_c0	0.94	0.66	0.92	1.93	2.2	3.06	serine/threonine-protein phosphatase PP1 isozyme 9 isoform X2 [Helianthus annuus]
c58333.graph_c0	7.95	7.3	10.58	20.29	17.71	12.78	protein PHOSPHATE STARVATION RESPONSE 1-like [Helianthus annuus]
c53787.graph_c0	5.35	4.52	3.11	7.09	6.11	10.04	TMV resistance protein N-like [Helianthus annuus]
c53006.graph_c0	4.9	6.71	6.19	7.32	17.73	10.1	PREDICTED: dirigent protein 22-like [Nicotiana attenuata]
c65065.graph_c1	26.8	22.62	18.7	62.27	76.19	69.86	receptor-like protein 12 [Helianthus annuus]
c41963.graph_c0	1.1	1.66	1.59	0	0	0	cytochrome P450 [Tanacetum parthenium]
c49873.graph_c0	8.43	6.93	11.92	26.18	32.05	28.32	uncharacterized protein C167.05 isoform X1 [Lactuca sativa]
c49985.graph_c0	1.22	1.75	1.85	11.97	14.91	18.26	XS domain-containing protein [Cynara cardunculus var. scolymus]
c69195.graph_c0	25.3	23.19	19.06	51.85	63.71	67.6	TMV resistance protein N-like [Helianthus annuus]
c62138.graph_c2	4.17	2.83	3.41	3.76	4.98	6	probable inactive receptor kinase At4g23740 [Helianthus annuus]
c49092.graph_c0	0.39	0.13	0	5.21	9.92	9.89	serine/threonine-protein kinase HT1-like [Helianthus annuus]
c59040.graph_c0	5.51	2.3	3.96	12.1	17.53	22.3	putative cytochrome P450 [Helianthus annuus]
c27329.graph_c0	0	0	0	10.06	13.99	17.06	protein ROOT HAIR DEFECTIVE 3-like [Helianthus annuus]
c51547.graph_c0	3.86	7.06	4.81	33.59	21.83	28.4	xyloglucan endotransglucosylase/hydrolase 2-like [Helianthus annuus]
c51382.graph_c0	0.35	0.22	0.25	1.27	1.81	1.68	hypothetical protein Ccrd_016529 [Cynara cardunculus var. scolymus]
c57217.graph_c0	2.53	1.33	1.87	0.47	0.24	0.41	transcription factor MYB41-like [Helianthus annuus]
c71820.graph_c0	29	26.79	27.87	65.6	103.68	80.4	mitogen-activated protein kinase kinase 2 [Lactuca sativa]
c50792.graph_c0	13.29	40.71	38.31	57.69	63.97	74.49	phylloplanin-like [Helianthus annuus]
c69892.graph_c0	13.31	14.01	15.76	30.38	47.41	35.49	putative amino acid transporter, transmembrane domain-containing protein [Helianthus annuus]
c71883.graph_c0	20.42	17.09	17.6	54.18	60.75	70.89	TMV resistance protein N-like [Helianthus annuus]
c66657.graph_c0	33.69	43.22	44.64	78.26	127.17	99.75	succinate--CoA ligase [ADP-forming] subunit alpha-1, mitochondrial-like [Helianthus annuus]
c51909.graph_c0	0.2	0.37	0	13.58	31.61	33.74	--
c51949.graph_c0	17.31	9.62	21.22	8.02	5.99	4.85	TCP14 [Chrysanthemum x morifolium]
c41509.graph_c0	2.58	6.14	6.29	41.65	36.15	42.51	AAA+ ATPase domain-containing protein [Cynara cardunculus var. scolymus]
c69537.graph_c3	7.49	11.42	10.13	22.27	26.58	20.94	receptor-like protein kinase THESEUS 1 [Lactuca sativa]
c61963.graph_c0	1.45	0.74	0.85	2.77	1.95	3.41	putative indole-3-acetic acid-amido synthetase GH3.9 [Lactuca sativa]
c67172.graph_c0	16.49	15.47	14.39	40.71	57.97	47.26	cytosolic endo-beta-N-acetylglucosaminidase 1 isoform X2 [Lactuca sativa]
c51616.graph_c0	5.15	2.34	2.9	5.87	8.45	7.29	Major facilitator superfamily domain, general substrate transporter [Cynara cardunculus var. scolymus]
c60576.graph_c1	12.29	9.39	12.92	5.15	4.04	4.15	CTP synthase-like isoform X1 [Helianthus annuus]
c64689.graph_c0	1.22	0.34	0.65	1.72	3.1	2.63	lactosylceramide 4-alpha-galactosyltransferase-like [Helianthus annuus]
c55251.graph_c0	70.33	83.77	83.3	123.26	183.12	152.18	Dienelactone hydrolase, partial [Cynara cardunculus var. scolymus]
c48350.graph_c0	8.13	11.28	14.73	43.37	46.14	44.83	probable histone H2A variant 3 [Lactuca sativa]
c59353.graph_c0	18.45	19.27	13.09	27.44	29.69	37.71	ammonium transporter 3 member 1-like [Lactuca sativa]
c59231.graph_c0	1.93	2.68	3.88	10.24	7.57	5.8	F-box protein At1g22220-like [Helianthus annuus]
c63061.graph_c0	186.3	164.78	141.36	48.7	38.23	53.59	protochlorophyllide reductase, chloroplastic-like [Helianthus annuus]
c60984.graph_c1	28.37	18.68	18.2	8.34	10.34	9.16	glycine--tRNA ligase, mitochondrial 1, partial [Carica papaya]
c70191.graph_c0	5.92	3.94	4.81	2.91	1.23	1.99	Peptidase M28 [Cynara cardunculus var. scolymus]
c53750.graph_c0	6.18	8.16	6.94	30.59	34.81	40.87	bZIP transcription factor 60 [Lactuca sativa]
c60024.graph_c0	3.01	1.72	2.23	0.63	0.35	0.24	Concanavalin A-like lectin/glucanase, subgroup [Cynara cardunculus var. scolymus]
c59778.graph_c1	8.34	3.5	4.33	0.87	0.77	1.26	disease resistance protein At4g27190-like [Lactuca sativa]
c43540.graph_c0	1371.19	277.2	345.62	94.11	82.93	99.19	hypothetical protein HannXRQ_Chr14g0452821 [Helianthus annuus]
c65292.graph_c0	29.17	23.5	26.26	42.19	56.18	52.97	C2 calcium-dependent membrane targeting [Cynara cardunculus var. scolymus]
c66548.graph_c0	15.45	13.95	12.52	22.18	28.25	28.07	probable E3 ubiquitin-protein ligase ARI8 [Helianthus annuus]
c62563.graph_c0	5.58	3.71	4.32	8.64	11.45	11.59	GRAS protein, partial [Chrysanthemum x morifolium]
c64295.graph_c0	6.67	5.79	8.1	61.61	88.03	87.07	leucine-rich repeat receptor-like serine/threonine/tyrosine-protein kinase SOBIR1 [Lactuca sativa]
c52691.graph_c1	18.32	44.87	16.59	0.55	0.26	0.99	(+)-alpha-bisabolol synthase [Artemisia kurramensis]
c59472.graph_c0	7.27	9.9	9.76	21.87	40.09	34.21	leucine-rich repeat receptor protein kinase MSP1-like [Helianthus annuus]
c64222.graph_c2	3.13	2.59	3.37	10.6	16.16	14.47	Concanavalin A-like lectin/glucanase, subgroup, partial [Cynara cardunculus var. scolymus]
c66162.graph_c0	6.32	7.47	6.92	1.45	1.03	1.54	patellin-3-like [Helianthus annuus]
c54986.graph_c0	12.19	10.7	12.11	20.39	25.56	20.59	uncharacterized protein LOC110928963 isoform X3 [Helianthus annuus]
c66325.graph_c0	0.09	0.57	0.08	2.3	4.31	4.63	putative cupredoxin [Helianthus annuus]
c51850.graph_c0	3.87	2.71	3.42	25.44	19.9	18.27	nudix hydrolase 17, mitochondrial-like [Lactuca sativa]
c52824.graph_c1	6.12	6.58	4.98	2.47	0.81	0.77	expansin-A4 [Helianthus annuus]
c66371.graph_c0	2.89	3.31	2.67	7.38	9.09	10.26	Protein of unknown function DUF247, plant [Cynara cardunculus var. scolymus]
c68431.graph_c0	4.27	4.75	4.02	7.94	10.01	10.42	uncharacterized protein LOC111879394 [Lactuca sativa]
c69731.graph_c0	131.59	104.86	102.14	50.33	42.69	53.17	uncharacterized protein LOC111882856 [Lactuca sativa]
c50603.graph_c0	0	0.43	0.28	5.91	11.88	8.29	VQ motif-containing protein 22-like [Helianthus annuus]
c57858.graph_c0	2.05	1.78	2.07	3.71	3.18	5.04	uncharacterized protein LOC110898578 [Helianthus annuus]
c58278.graph_c1	1.62	3.44	1.67	3.54	5.75	8.82	C2 calcium-dependent membrane targeting [Cynara cardunculus var. scolymus]
c55115.graph_c0	2.58	2.96	4.05	0.69	0.62	0.47	hypothetical protein Ccrd_021515 [Cynara cardunculus var. scolymus]
c60504.graph_c0	6.2	6.31	8.18	16.1	29.14	22.33	putative Avr9 elicitor response protein, partial [Taraxacum brevicorniculatum]
c67856.graph_c0	9.67	12.31	15.99	22.71	24.84	23.19	1-aminocyclopropane-1-carboxylate synthase-like [Lactuca sativa]
c55883.graph_c0	3.6	1.5	2.57	4.87	6.34	6.23	receptor-like cytoplasmic kinase 176 [Helianthus annuus]
c65778.graph_c0	2.97	1.75	3.25	4.39	6.74	5.41	serine/threonine-protein kinase UCN-like [Lactuca sativa]
c58221.graph_c0	9.97	11.53	8.51	28.56	45.58	52.96	TMV resistance protein N-like [Helianthus annuus]
c51345.graph_c0	7.16	3.27	3.68	5.36	11.52	11.73	ring zinc finger protein [Artemisia desertorum]
c56198.graph_c0	0.64	1.32	1.74	3.88	4.59	3.76	putative protein kinase domain-containing protein [Helianthus annuus]
c69400.graph_c0	17.61	9.94	15.12	25.87	34.72	28.47	beta-galactosidase 9-like [Helianthus annuus]
c70750.graph_c2	49.94	45.18	53.04	113.22	140.99	158.46	protein EDS1-like [Helianthus annuus]
c68853.graph_c0	4.61	3.54	3.45	8.22	9.63	7.64	Amidase [Cynara cardunculus var. scolymus]
c55401.graph_c0	23.35	21.8	16.87	7.89	7.73	7.59	ACT domain-containing protein ACR3 [Lactuca sativa]
c57844.graph_c0	11.12	5.67	8.28	12.64	19.7	19.4	Chloramphenicol acetyltransferase-like domain-containing protein [Cynara cardunculus var. scolymus]
c51737.graph_c0	8.7	8.89	8.77	15.52	16.41	16.3	putative F-box protein PP2-B12 [Helianthus annuus]
c51979.graph_c0	1.3	0.83	2.43	3.36	3.62	5.48	Tetratricopeptide-like helical [Cynara cardunculus var. scolymus]
c54067.graph_c2	1.95	4.21	2.05	0	0.21	0.36	formin-like protein 11 [Helianthus annuus]
c71041.graph_c0	2.41	2.09	1.83	0.49	0.76	0.69	probable LRR receptor-like serine/threonine-protein kinase At2g24230 [Helianthus annuus]
c58662.graph_c0	0.55	0	0	1.82	4.16	3.67	25.3 kDa vesicle transport protein isoform X1 [Lactuca sativa]
c61203.graph_c1	4.51	5.79	5.05	1.94	2.19	2.19	Glycosyl transferase, family 43 [Cynara cardunculus var. scolymus]
c70467.graph_c0	6.85	4.62	5.66	2.53	2.17	2.32	G-type lectin S-receptor-like serine/threonine-protein kinase SD3-1 [Lactuca sativa]
c61958.graph_c0	0.39	0.39	0.79	2.2	5.37	7.21	berberine bridge enzyme-like 8 [Lactuca sativa]
c62545.graph_c0	4.06	3.53	6.07	1.26	0.73	0.24	receptor-like protein 51 [Lactuca sativa]
c59145.graph_c2	4.45	2.42	3.29	0.95	0.89	1.62	E3 ubiquitin-protein ligase FANCL [Helianthus annuus]
c54874.graph_c1	14.99	15.22	11.83	5.6	6.06	5.68	UDP-glycosyltransferase 83A1-like [Lactuca sativa]
c67205.graph_c0	2.79	2.32	2.36	0.62	0.38	1.15	probable LRR receptor-like serine/threonine-protein kinase At5g48740 [Helianthus annuus]
c57443.graph_c0	25.78	16.53	22.06	26.69	38.48	35.25	putative fatty acid desaturase [Helianthus annuus]
c61574.graph_c0	0.85	0.23	0.22	5.86	6.52	5.89	uncharacterized protein LOC111884012 [Lactuca sativa]
c54999.graph_c0	8.01	7.27	7.41	11.39	22.1	20.69	endochitinase EP3-like [Lactuca sativa]
c46189.graph_c0	66.71	25.31	28.05	15.1	12.79	11.41	copper transporter 5.1-like [Helianthus annuus]
c64974.graph_c0	9.31	9.83	9.88	30.02	33.68	31.65	probable indole-3-pyruvate monooxygenase YUCCA10 [Helianthus annuus]
c60377.graph_c0	7.79	7.09	5.27	16.71	16.12	18.56	E3 ubiquitin-protein ligase RGLG2-like isoform X1 [Helianthus annuus]
c61375.graph_c1	29.47	38.22	43.66	82.67	141.84	130.97	protein disulfide isomerase-like 2-3 [Helianthus annuus]
c48546.graph_c0	21.12	12.57	10.45	0.59	1.81	1.1	Bifunctional inhibitor/plant lipid transfer protein/seed storage helical domain-containing protein [Cynara cardunculus var. scolymus]
c49714.graph_c0	0.44	0	0	6.02	3.06	2.13	G-type lectin S-receptor-like serine/threonine-protein kinase CES101 [Helianthus annuus]
c59989.graph_c0	5.49	10.44	9.45	32.35	31.27	35.77	NIN-like protein, partial [Chrysanthemum x morifolium]
c57600.graph_c1	48.4	40.02	46.09	110.58	192.8	167.22	probable aldo-keto reductase 3 isoform X2 [Helianthus annuus]
c56154.graph_c0	21.71	14.87	21.2	32.42	51.26	46.57	putative lipase, GDSL, active site, SGNH hydrolase-type esterase domain protein [Helianthus annuus]
c62738.graph_c0	2.54	3.3	1.05	0.29	0.61	0.63	AAA-ATPase At3g50940-like [Lactuca sativa]
c16010.graph_c0	1.56	1.29	1.41	0.59	0.48	0.57	hypothetical protein Ccrd_007396 [Cynara cardunculus var. scolymus]
c71907.graph_c0	15.09	12.23	15.07	23.08	45.6	41.28	proteasome activator subunit 4-like [Helianthus annuus]
c56207.graph_c0	3.02	5.21	5.64	1.68	1.06	1.95	ras-related protein RABA3-like [Helianthus annuus]
c66966.graph_c0	10.5	6.61	11.58	32.58	47.04	41.21	LRR receptor-like serine/threonine-protein kinase HSL2 [Lactuca sativa]
c52294.graph_c2	19.95	20.65	30.55	40.38	70.32	56.62	putative ankyrin repeat-containing domain, PGG domain protein [Helianthus annuus]
c63754.graph_c0	8.79	6.49	8.02	2.42	1.49	2.58	hypothetical protein Ccrd_015629 [Cynara cardunculus var. scolymus]
c61630.graph_c0	3.59	3.34	3.58	16.68	20.67	18.41	serine carboxypeptidase-like 42 [Helianthus annuus]
c64186.graph_c0	35.97	37.15	44.41	81.13	75.64	80.48	receptor protein kinase TMK1 [Lactuca sativa]
c60576.graph_c0	17.16	11.47	22.32	4.79	5.78	4.93	CTP synthase-like [Lactuca sativa]
c48827.graph_c0	6.25	10.24	6.7	3.1	1.59	3.57	auxin-induced protein AUX22-like [Helianthus annuus]
c50735.graph_c0	6.59	5.75	4.53	13.3	24.38	10.96	clavaminate synthase-like protein At3g21360 [Helianthus annuus]
c63112.graph_c1	5.93	10.89	9.42	2.79	2.57	3.36	kinesin-like protein KIN-5D [Lactuca sativa]
c51847.graph_c0	0	1.02	0.76	2.82	4.49	3.66	uncharacterized protein LOC111876699 [Lactuca sativa]
c65822.graph_c0	2.2	4.24	3.7	0.63	0.38	0.61	C2 calcium-dependent membrane targeting [Cynara cardunculus var. scolymus]
c58580.graph_c0	21.47	7.9	12.9	2.89	3.43	5.6	guanine nucleotide-binding protein subunit gamma 3-like [Lactuca sativa]
c66628.graph_c0	11.08	11.86	12.44	21.21	24.07	24.68	receptor-like protein kinase HERK 1 [Helianthus annuus]
c50541.graph_c0	2.2	0.79	2.42	18.42	37.85	39.31	serine protease SPPA, chloroplastic-like [Lactuca sativa]
c71338.graph_c0	0.63	0.5	0.72	2.24	2.24	2.92	hypothetical protein BC332_22181 [Capsicum chinense]
c69174.graph_c0	8	9.95	9.43	26	48	45.55	Leucine-rich repeat-containing protein [Cynara cardunculus var. scolymus]
c52772.graph_c1	0.12	0.08	0.19	1.11	1.46	2.33	putative toll/interleukin-1 receptor (TIR) domain-containing protein [Helianthus annuus]
c50362.graph_c0	27.66	15.5	17.97	93.04	115.89	116.86	protein LURP-one-related 10-like [Lactuca sativa]
c60203.graph_c0	6.71	5.88	5.22	11.27	14.04	15.5	N-acetylglucosaminyltransferase II [Cynara cardunculus var. scolymus]
c60919.graph_c2	99.9	62.72	61.98	40.99	23.86	30.6	caffeic acid 3-O-methyltransferase-like [Helianthus annuus]
c53923.graph_c0	5.01	3.56	3.49	1.17	1.17	1.16	ethylene receptor 2-like [Helianthus annuus]
c56646.graph_c2	0	0	0.26	8.39	27.77	27.48	sodium/calcium exchanger NCL1-like [Lactuca sativa]
c43193.graph_c0	4.56	1.67	2.33	8.67	14.51	10.42	Thioredoxin [Cynara cardunculus var. scolymus]
c67054.graph_c1	0.17	0.11	0.21	0.89	1.16	2.44	probable WRKY transcription factor 48 [Helianthus annuus]
c55472.graph_c0	0.66	0.26	0	6.29	11.15	8.24	apoptosis-inducing factor 2-like [Helianthus annuus]
c65613.graph_c0	6.92	3.45	3.77	30.74	49.2	45.91	phosphate transporter 1 [Chrysanthemum x morifolium]
c39504.graph_c0	1.24	0.87	0.98	0.68	0.09	0.17	protein JINGUBANG-like [Helianthus annuus]
c21819.graph_c0	9.4	0.9	3.59	15.58	7.08	41.42	23 kDa jasmonate-induced protein-like [Helianthus annuus]
c55674.graph_c0	0.86	0.89	1.04	0.24	0.43	0.3	BTB/POZ domain-containing protein At3g22104-like [Helianthus annuus]
c63421.graph_c0	8.88	22.7	21.64	111.44	86.43	90.44	uncharacterized protein LOC111892979 [Lactuca sativa]
c56682.graph_c0	0	0.05	0.18	1.54	2.37	1.99	putative ankyrin repeat family protein [Helianthus annuus]
c63285.graph_c0	40.36	29.35	36.69	112.09	129.32	125.71	palmitoyl-protein thioesterase 1 isoform X2 [Helianthus annuus]
c52965.graph_c0	43.97	52.15	31.45	2.17	9.51	13.02	protein PELPK1-like [Lactuca sativa]
c60108.graph_c0	1.17	0.92	0.84	3.56	5.13	4.69	protein GRAVITROPIC IN THE LIGHT 1-like isoform X2 [Helianthus annuus]
c55386.graph_c0	1.48	1.23	1.32	17.4	37.94	27.85	BRASSINOSTEROID INSENSITIVE 1-associated receptor kinase 1-like isoform X2 [Helianthus annuus]
c68319.graph_c0	56.47	50.25	52.9	86.5	116.5	101.08	aromatic aminotransferase ISS1 [Lactuca sativa]
c61187.graph_c0	7.75	6.37	6.03	13.42	13.7	13.9	uncharacterized protein LOC110865989 [Helianthus annuus]
c69686.graph_c1	13.23	11.69	13.58	3.38	6.93	7.06	--
c57032.graph_c0	1.1	1.7	1.96	33.61	29.12	47.11	hypothetical protein LSAT_9X7300 [Lactuca sativa]
c68099.graph_c0	59.59	28.82	34.7	16.93	17.26	17.76	transcription factor MYC2, partial [Chrysanthemum boreale]
c62215.graph_c0	2.57	2.86	3.14	0.43	0.37	0.4	SBP-like protein, partial [Chrysanthemum x morifolium]
c41804.graph_c0	0	0	0.48	90.29	158.01	287.6	putative knottin, scorpion toxin-like protein [Helianthus annuus]
c68623.graph_c0	1.93	1.21	0.87	5.58	7.14	7.91	hypothetical protein LSAT_9X95221 [Lactuca sativa]
c52902.graph_c0	2.47	1.89	1.68	0.5	0.71	0.97	protein ODORANT1-like [Helianthus annuus]
c64729.graph_c0	6.45	2.7	4.32	1.35	0.44	0.33	probable serine/threonine-protein kinase DDB_G0272282 [Lactuca sativa]
c60553.graph_c0	37.65	46.25	41.64	82.49	126.06	125.92	alcohol dehydrogenase [Artemisia annua]
c51474.graph_c0	5.19	2.61	5.11	0.68	0.8	0.98	NIN-like protein, partial [Chrysanthemum x morifolium]
c44981.graph_c0	0	0.61	0.15	16.57	22.09	14.06	putative calcium-binding protein CML23 [Helianthus annuus]
c62150.graph_c0	18.26	17.14	21.09	126.91	231.13	205.56	protein STRUBBELIG-RECEPTOR FAMILY 3-like [Lactuca sativa]
c60267.graph_c0	2.03	2.33	1.94	0.62	1.31	0.32	putative purple acid phosphatase 23 [Helianthus annuus]
c62440.graph_c0	53.11	54.5	59.42	24.13	19.26	26.44	probable pectate lyase 8 [Lactuca sativa]
c61203.graph_c0	37.16	34.12	32.68	14.55	9.26	15.26	alcohol dehydrogenase-like 7 [Helianthus annuus]
c48700.graph_c0	17.05	10.58	10.89	1.7	0.29	3.02	anti-florigenic FT/TFL1 family protein [Chrysanthemum seticuspe f. boreale]
c67982.graph_c1	17.26	10.97	15.2	41.87	42.1	45.07	cellulose synthase-like protein G3 [Helianthus annuus]
c64991.graph_c0	6.92	4.1	2.44	0.31	0.24	1.39	tyrosine decarboxylase 1-like [Helianthus annuus]
c42958.graph_c0	2.38	1.14	2.58	6.66	11.4	10.31	putative F-box protein PP2-B12 [Helianthus annuus]
c60833.graph_c0	4.17	2.19	3.32	5.62	7.68	8.88	uncharacterized protein LOC110941995 isoform X1 [Helianthus annuus]
c68435.graph_c0	10.93	14.99	16.57	28.1	24.12	24.55	uncharacterized protein At1g04910-like [Helianthus annuus]
c58248.graph_c0	0.76	2.82	3.35	3.51	5.12	2.66	cyclin-A2-2-like [Helianthus annuus]
c65169.graph_c0	93.85	92.86	117.55	32.56	32.08	26.32	high-affinity nitrate transporter 3.1-like [Helianthus annuus]
c59270.graph_c0	0.28	0.21	0.27	1.11	2.59	2.08	hypothetical protein LSAT_5X65001 [Lactuca sativa]
c60723.graph_c0	2.29	2.56	1.66	5.09	5.3	4.91	probable aquaporin SIP2-1 [Helianthus annuus]
c54934.graph_c1	1.67	2.83	2.35	6.04	6.1	7.01	calcium-dependent protein kinase 26-like [Lactuca sativa]
c56501.graph_c1	2.38	1.12	2.34	10.89	21.06	17.54	U-box domain-containing protein 33-like [Helianthus annuus]
c53394.graph_c1	5.33	4.57	3.46	1.61	1.79	0.61	4-coumarate--CoA ligase-like 6 isoform X1 [Helianthus annuus]
c49634.graph_c0	17.83	15.16	20.06	67.67	57.84	62.44	hypothetical protein Ccrd_016857 [Cynara cardunculus var. scolymus]
c61990.graph_c0	17.68	24.49	20.61	33.77	44.36	40.24	derlin-1 [Lactuca sativa]
c64893.graph_c0	13.69	12.34	12.7	23.38	33.59	29.65	metacaspase-1-like [Helianthus annuus]
c60795.graph_c0	0.79	0.76	1.43	0.27	0.2	0.43	pentatricopeptide repeat-containing protein At4g21300 [Helianthus annuus]
c64651.graph_c0	9.94	5.96	6.66	12.86	18.88	17.17	MACPF domain-containing protein NSL1-like isoform X1 [Helianthus annuus]
c68027.graph_c0	25.11	18.16	21.12	35.16	61.23	39.87	2-hydroxyacyl-CoA lyase [Helianthus annuus]
c62286.graph_c0	22.97	47.69	54.08	16.93	12.51	13.54	xyloglucan endotransglucosylase/hydrolase [Chrysanthemum x morifolium]
c67556.graph_c0	0.59	0.81	0.62	0.21	0.32	0.28	leucine-rich repeat receptor protein kinase EMS1-like [Helianthus annuus]
c58246.graph_c0	0.07	0.84	0.72	27.08	90.92	52.81	GDSL esterase/lipase At3g48460-like [Helianthus annuus]
c48360.graph_c0	5.29	0.59	2.87	20.39	33.25	26.85	PREDICTED: uncharacterized protein LOC109176218 isoform X2 [Ipomoea nil]
c60014.graph_c0	1.33	1.63	1.33	0.19	0.77	0.53	Zinc finger, RanBP2-type [Cynara cardunculus var. scolymus]
c47131.graph_c0	13.62	15.67	6.66	0.84	0.53	4.03	long chain acyl-CoA synthetase 4-like [Lactuca sativa]
c60739.graph_c1	8.38	9.29	9.18	4.33	2.53	2.43	Pentatricopeptide repeat-containing protein [Cynara cardunculus var. scolymus]
c57779.graph_c0	5.22	2.2	2.11	1.52	1.23	0.98	uncharacterized protein LOC111886515 [Lactuca sativa]
c60561.graph_c0	3.92	3.28	5.93	18.44	32	28.34	peroxidase [Artemisia annua]
c55496.graph_c0	3.8	8.81	8.34	33.46	29.03	18.5	F-box protein PP2-A12-like [Helianthus annuus]
c65982.graph_c0	9.99	7.43	8.2	27	33.28	30.2	heat shock cognate 70 kDa protein-like [Helianthus annuus]
c67507.graph_c1	14.47	13.53	11.19	19.93	27.78	28.63	receptor-like protein kinase FERONIA [Lactuca sativa]
c68194.graph_c0	3.26	8.84	6.78	14.77	11.22	12.32	dof zinc finger protein DOF1.8-like [Helianthus annuus]
c46188.graph_c0	0	0.13	0.25	91.16	119.03	128.84	probable calcium-binding protein CML41 [Helianthus annuus]
c64260.graph_c0	24.67	13.02	17.48	7.94	7.08	7.4	transcription factor bHLH148-like [Lactuca sativa]
c68582.graph_c0	9.9	8.14	8.45	4.05	3.51	4.29	uncharacterized protein LOC110868736 [Helianthus annuus]
c51640.graph_c0	84.73	63.48	80.03	160.09	241.62	201.05	peptidyl-prolyl cis-trans isomerase CYP20-1 [Lactuca sativa]
c67006.graph_c1	15.55	9.31	9.59	18.42	24.66	25.3	probable receptor-like protein kinase At2g23200 [Helianthus annuus]
c63751.graph_c0	2.08	1.51	2.18	8.64	12.45	12.49	Armadillo-like helical [Cynara cardunculus var. scolymus]
c66538.graph_c0	20.63	11.26	15.85	29.24	29.97	32.65	protein NRT1/ PTR FAMILY 8.3-like isoform X2 [Helianthus annuus]
c69473.graph_c0	12.91	9.52	11.37	17.09	17.27	18.94	uncharacterized protein LOC111893645 [Lactuca sativa]
c48363.graph_c0	8.55	3.28	3.92	13.42	16.74	14.21	tetraspanin-19 [Helianthus annuus]
c63653.graph_c0	5.55	1.32	4.21	1.17	0.52	0.71	1-aminocyclopropane-1-carboxylate synthase 3-like [Lactuca sativa]
c68497.graph_c0	4.87	6.42	10.1	108.48	243.17	248.62	sodium/calcium exchanger NCL1-like [Lactuca sativa]
c54677.graph_c0	11.98	8.01	11.18	3.77	3.23	5.27	zinc-finger homeodomain protein 1-like [Lactuca sativa]
c53338.graph_c3	1.12	3.01	2.57	4.53	6.35	4.24	copal-8-ol diphosphate hydratase, chloroplastic-like [Helianthus annuus]
c62949.graph_c0	0.68	0.85	0.99	2.51	3.19	2.68	uncharacterized protein LOC110928490 [Helianthus annuus]
c63114.graph_c0	7.79	7.65	8.01	11.49	18.74	17.04	probable prolyl 4-hydroxylase 7 isoform X1 [Helianthus annuus]
c53287.graph_c0	6.84	2.86	4.35	9.15	8.45	8.01	F-box associated interaction domain-containing protein [Cynara cardunculus var. scolymus]
c57455.graph_c0	5.13	11.65	9.38	24.9	39.9	36.93	uncharacterized protein LOC110943573 [Helianthus annuus]
c64175.graph_c1	6.3	5.81	5.13	15.34	16.62	14.35	putative calcium-transporting ATPase 11, plasma membrane-type [Lactuca sativa]
c55903.graph_c1	12.05	13.64	17.56	5.57	3.9	3.01	potassium transporter 2-like isoform X2 [Helianthus annuus]
c65255.graph_c0	29.2	26.47	24.65	37.92	73.71	53.36	uridine 5&apos;-monophosphate synthase [Lactuca sativa]
c58367.graph_c0	2.16	2.06	2.8	1.05	0.39	1.01	Protein of unknown function DUF3611 [Cynara cardunculus var. scolymus]
c62466.graph_c0	52.73	60.25	55.2	79.63	162.09	119.51	alpha-1,4-glucan-protein synthase [UDP-forming] 2 [Helianthus annuus]
c55456.graph_c0	21.95	17.33	16.8	7.57	7.21	9.27	Protein of unknown function DUF604 [Cynara cardunculus var. scolymus]
c70219.graph_c2	0.82	0.58	0.65	3.66	4.66	5.15	probable E3 ubiquitin-protein ligase RNF217 isoform X1 [Lactuca sativa]
c47304.graph_c0	0	0	0	7.98	14.07	20.63	NEP1-interacting protein 2-like isoform X3 [Helianthus annuus]
c68633.graph_c0	0.66	0.7	0.72	1.43	3.19	2.33	probable leucine-rich repeat receptor-like protein kinase At1g35710 [Lactuca sativa]
c36121.graph_c0	11.92	15.07	18.79	129.65	206.34	327.64	cysteine proteinase inhibitor [Artemisia vulgaris]
c62695.graph_c0	0.23	0.14	0.13	21.39	35.2	35.26	isoflavone 2&apos;-hydroxylase-like [Helianthus annuus]
c60659.graph_c1	8.37	8.64	7.48	13.59	17.96	16.89	Calcium-binding EF-hand [Cynara cardunculus var. scolymus]
c53460.graph_c0	2.3	1.19	1.85	3.18	3.57	3.74	hypothetical protein LSAT_3X7321 [Lactuca sativa]
c57444.graph_c0	10.93	8.71	9.87	18.8	30.82	26.17	probable acyl-activating enzyme 1, peroxisomal [Lactuca sativa]
c51378.graph_c1	3.44	6.41	7.23	21.28	20.36	23.9	uncharacterized protein LOC110923179 [Helianthus annuus]
c70430.graph_c0	5.03	4.75	4.76	0.99	1.16	2.03	protein of unknown function DUF4378 [Cynara cardunculus var. scolymus]
c68066.graph_c0	25.72	36.22	41.29	75.34	65.62	64.52	Armadillo [Cynara cardunculus var. scolymus]
c67582.graph_c1	3.27	2.22	2.29	0.82	0.82	0.98	phosphatidylinositol 4-kinase alpha 1-like isoform X2 [Lactuca sativa]
c70154.graph_c0	261	291.47	273.93	118.18	83.1	84.2	RecName: Full=(E)-beta-ocimene synthase, chloroplastic; AltName: Full=Terpene synthase 4; Flags: Precursor
c68782.graph_c0	22.93	13.97	16.09	7.63	7.12	6.62	probable trehalose-phosphate phosphatase F isoform X1 [Lactuca sativa]
c51456.graph_c0	8	9.93	10.54	3.17	2.93	2.69	transcription termination factor MTEF1, chloroplastic isoform X1 [Lactuca sativa]
c40053.graph_c0	4.48	4.47	2.51	9.76	14.76	6.71	abscisic acid receptor PYL8-like [Helianthus annuus]
c68016.graph_c0	0.99	1.5	0.41	9.69	9.92	10.62	hypothetical protein POPTR_T005200v3 [Populus trichocarpa]
c58332.graph_c0	5.59	17.72	13.44	22.77	40.28	31.77	blue-light photoreceptor PHR2-like isoform X1 [Helianthus annuus]
c47706.graph_c0	0.4	0.16	0.2	1.4	2.8	1.61	putative C1-like protein [Helianthus annuus]
c49255.graph_c0	20.53	27.38	32.12	48.88	64.08	57.64	Ankyrin repeat-containing protein [Cynara cardunculus var. scolymus]
c58830.graph_c1	4.62	4.31	3.84	7.93	13.89	12.45	ABC transporter G family member 39-like isoform X2 [Lactuca sativa]
c52044.graph_c0	0	0	0	1.91	3.41	1.84	Integrase, catalytic core [Corchorus capsularis]
c48799.graph_c0	2.45	1.18	2.34	3.94	4.95	6.57	Cupredoxin [Cynara cardunculus var. scolymus]
c54730.graph_c0	6	6.34	7.39	10.19	14.23	11.92	uncharacterized protein LOC110903683 [Helianthus annuus]
c55637.graph_c1	9.92	25.48	18.18	4.74	6.99	5.79	Cupredoxin [Cynara cardunculus var. scolymus]
c70246.graph_c0	4.84	5.76	4.16	0.93	0.84	0.97	probably inactive leucine-rich repeat receptor-like protein kinase At3g28040 [Helianthus annuus]
c58426.graph_c0	12.55	16.77	10.52	4.37	5.75	5.71	B-box zinc finger protein 32 [Lactuca sativa]
c40205.graph_c0	1.71	1.64	2.1	2.87	5.46	4.31	indole-3-acetic acid-induced protein ARG7-like [Lactuca sativa]
c68098.graph_c0	0.46	0.29	0.7	1.34	2.37	2.98	hypothetical protein Ccrd_000019 [Cynara cardunculus var. scolymus]
c69687.graph_c0	5.44	7.37	7.43	30.2	36.52	32.2	NIN-like protein, partial [Chrysanthemum x morifolium]
c68211.graph_c0	0.82	1.14	1.27	12.82	13.95	14.1	UPF0481 protein At3g47200-like [Helianthus annuus]
c69373.graph_c0	2.16	4.38	5.31	27.86	35.13	41.11	leucine-rich repeat receptor-like serine/threonine/tyrosine-protein kinase SOBIR1 [Lactuca sativa]
c59050.graph_c2	3.81	0.9	1.38	0.13	0.47	0.52	PREDICTED: replication protein A 70 kDa DNA-binding subunit B-like [Pyrus x bretschneideri]
c54238.graph_c0	0.91	1.1	0.65	3.45	5.32	8.18	uncharacterized protein LOC111910752 [Lactuca sativa]
c50824.graph_c0	4.84	3.06	3.73	15.4	13.2	12.19	hypothetical protein Ccrd_008678 [Cynara cardunculus var. scolymus]
c55473.graph_c0	13.33	10.37	7.59	3.69	4.5	4.55	hypothetical protein Ccrd_013671 [Cynara cardunculus var. scolymus]
c57089.graph_c2	0.08	0	0	16.23	34.98	31.08	probable metal-nicotianamine transporter YSL7 [Lactuca sativa]
c62596.graph_c0	15.93	18.5	18.26	31.73	35.82	35.32	hypothetical protein Ccrd_014508 [Cynara cardunculus var. scolymus]
c50540.graph_c0	8.29	2.5	4.97	20.05	24.08	21.46	NB-LRR resistance-like protein RGC6, partial [Gerbera hybrid cultivar]
c59409.graph_c0	23.44	19.98	17.6	41.34	54.69	55.15	Phenylacetic acid degradation-related domain-containing protein [Cynara cardunculus var. scolymus]
c41820.graph_c0	7.88	4.63	4.61	2.67	0.71	1.37	hypothetical protein LSAT_4X125200 [Lactuca sativa]
c63394.graph_c0	6.65	6.5	6.33	14.9	9.29	14.6	probable mitochondrial saccharopine dehydrogenase-like oxidoreductase At5g39410 [Lactuca sativa]
c67619.graph_c0	19.28	14.58	19.12	6.34	5.45	7.61	phosphatidylinositol 4-phosphate 5-kinase 1-like [Lactuca sativa]
c61027.graph_c0	5.92	5.56	4.58	9.53	10.95	14.56	uncharacterized protein LOC110916223 [Helianthus annuus]
c63076.graph_c0	45.31	44.72	44.61	74.07	132.13	109.28	proteasome subunit alpha type-1-B-like [Lactuca sativa]
c68004.graph_c0	9.96	4.76	4.27	17.81	30.47	30.58	exocyst complex component EXO70A1-like isoform X2 [Helianthus annuus]
c41363.graph_c1	9.98	4.72	4.89	2.73	1.76	3.2	pentatricopeptide repeat-containing protein At3g29230 [Lactuca sativa]
c69345.graph_c1	12.73	11.2	12.2	63.87	80.13	79.83	probable L-type lectin-domain containing receptor kinase S.5 [Helianthus annuus]
c68839.graph_c0	3.9	5.01	5.06	34.96	42.55	35.76	probable LRR receptor-like serine/threonine-protein kinase At1g34110 [Lactuca sativa]
c48812.graph_c0	2.21	1.48	1.37	0.37	0.68	0.87	S-adenosylmethionine decarboxylase proenzyme 4 [Lactuca sativa]
c55296.graph_c1	2.81	2.07	2.38	4.4	6.02	4.67	triose phosphate/phosphate translocator, non-green plastid, chloroplastic-like [Lactuca sativa]
c45519.graph_c0	7.48	3.53	5.97	20.41	27.07	24.74	D-galacturonate reductase-like [Lactuca sativa]
c68364.graph_c0	0.7	0.36	0.96	3.29	3.79	2.21	MLO-like protein 3 isoform X1 [Lactuca sativa]
c57688.graph_c0	7.37	6.41	7.71	48.02	65.5	70.06	GRAM-like protein [Cynara cardunculus var. scolymus]
c66537.graph_c0	1.04	1.16	1.57	2.72	3.66	3	oligopeptide transporter 6-like [Lactuca sativa]
c63487.graph_c1	0.62	0.76	1.26	7.88	10.68	10.9	receptor-like protein kinase FERONIA isoform X1 [Helianthus annuus]
c48991.graph_c0	0.98	1.69	2.11	3.82	3.86	4.14	PREDICTED: cysteine-rich receptor-like protein kinase 2 [Ziziphus jujuba]
c64284.graph_c0	28.28	11.3	12.76	4.77	6.91	5.52	U-box domain-containing protein 4-like [Helianthus annuus]
c52659.graph_c0	4665.62	9660.12	10067.5	3716.22	1991.17	2204.01	RecName: Full=Carbonic anhydrase; AltName: Full=Carbonate dehydratase
c58427.graph_c1	4.8	4	5.37	11.15	10.06	9.45	probable serine/threonine-protein kinase PBL1 [Lactuca sativa]
c53397.graph_c0	18.26	126.55	98.47	322	303.4	305.84	FAS1 domain-containing protein [Cynara cardunculus var. scolymus]
c54934.graph_c0	0.91	2.51	1.13	1.78	3.17	7	calcium-dependent protein kinase 1-like isoform X2 [Helianthus annuus]
c52252.graph_c0	42.82	20.43	19.84	63.97	71.17	78.73	stress enhanced protein 2, chloroplastic [Lactuca sativa]
c56685.graph_c0	10.62	4.9	5	9.43	15.88	12.47	importin beta-like SAD2 isoform X1 [Helianthus annuus]
c71980.graph_c0	65.78	72.38	81.43	178.94	176.02	255.79	dirigent protein 6-like [Helianthus annuus]
c58527.graph_c0	2.48	1.69	3.3	0.71	0.29	0.6	probable receptor-like protein kinase At1g80640 isoform X1 [Helianthus annuus]
c60756.graph_c2	2.32	1.7	0.68	0.29	0.43	0.6	putative reverse transcriptase domain-containing protein [Helianthus annuus]
c62977.graph_c0	19.99	16.35	16.2	6.01	5.24	6.76	auxin response factor 4-like [Helianthus annuus]
c59960.graph_c0	12.86	9	11.66	57.1	147.44	179.87	chlorophyllase-2, chloroplastic-like [Helianthus annuus]
c65485.graph_c0	29.1	27.23	30.24	52.89	61.12	57.13	uncharacterized protein LOC110943326 isoform X1 [Helianthus annuus]
c56920.graph_c0	0.76	0.67	0.98	1.04	1.93	0.99	probable E3 ubiquitin-protein ligase BAH1-like 1 [Helianthus annuus]
c48045.graph_c0	3.14	4.86	4.88	1.16	2.15	1.55	pathogenesis-related protein PR-1-like [Helianthus annuus]
c67187.graph_c0	33.49	25.59	25.65	51.4	60.53	71.86	protein of unknown function DUF1336 [Cynara cardunculus var. scolymus]
c56349.graph_c0	8.19	5.84	10.16	3.63	1.87	4.02	probable isoaspartyl peptidase/L-asparaginase 2 [Helianthus annuus]
c55371.graph_c1	0.95	1.52	1.72	2.72	3.74	3.86	lysine-specific demethylase JMJ25-like isoform X2 [Helianthus annuus]
c57576.graph_c0	7.37	10.34	16.18	50.85	72.21	59.99	hypothetical protein LSAT_8X106200 [Lactuca sativa]
c55860.graph_c0	10.74	7.66	7.75	21.74	23.09	22.43	probable protein phosphatase 2C 10 [Lactuca sativa]
c63131.graph_c0	41.36	18.2	21.05	10.44	11.75	10.11	probable receptor-like serine/threonine-protein kinase At5g57670 [Lactuca sativa]
c46973.graph_c0	0.53	0.54	0.37	2.08	2.47	3.09	Apple-like protein [Cynara cardunculus var. scolymus]
c60626.graph_c0	3.91	4.9	8.72	14.52	23.89	22.45	uncharacterized protein At4g28440-like [Helianthus annuus]
c64708.graph_c0	2.77	2.03	1.47	0.63	0.29	0.56	vinorine synthase-like [Lactuca sativa]
c52594.graph_c0	0	0.79	1.57	2.06	4.28	4.47	uncharacterized protein LOC110915532 [Helianthus annuus]
c67706.graph_c0	30.96	12.11	22.39	72.71	95.03	103.66	uncharacterized protein LOC110877419 [Helianthus annuus]
c61507.graph_c0	15.44	12.44	13.77	42.93	42.6	36.96	putative F-box protein PP2-B12 [Lactuca sativa]
c66985.graph_c0	7.12	12.24	10.16	23.35	22.16	23.04	U-box domain-containing protein 15 [Helianthus annuus]
c60558.graph_c0	1.07	0.67	0.91	5.83	7.36	8.89	uncharacterized protein LOC110894291 [Helianthus annuus]
c57148.graph_c0	1.73	2.81	3.33	0.93	0.58	0.45	Septum formation topological specificity factor MinE [Cynara cardunculus var. scolymus]
c64357.graph_c0	2.26	1.86	2.26	0.73	0.57	0.83	uncharacterized protein LOC110897879 isoform X1 [Helianthus annuus]
c56807.graph_c0	16.14	12.44	18.05	33.87	49.98	42.13	TMV resistance protein N-like [Helianthus annuus]
c51628.graph_c0	1.01	0.33	0.85	3.16	13.59	8.26	zerumbone synthase-like isoform X1 [Helianthus annuus]
c56027.graph_c0	0.1	0.08	0.3	18.57	24.34	15.69	zinc transporter 5-like [Helianthus annuus]
c63840.graph_c0	29.54	54.26	64.45	153.12	190.3	163.34	protein EXORDIUM-like 2 [Lactuca sativa]
c58274.graph_c0	0.41	0.27	1.46	2.45	2.39	1.58	protein NRT1/ PTR FAMILY 2.7-like [Lactuca sativa]
c56107.graph_c0	16.33	14.18	15.28	37.63	37.78	39.89	protein trichome birefringence-like 41 [Lactuca sativa]
c57794.graph_c4	49.11	51.63	42.63	81.93	103.12	94.25	25.3 kDa vesicle transport protein [Helianthus annuus]
c51164.graph_c0	97.42	23.46	38.85	289.07	139.75	203.04	hypothetical protein Ccrd_003470 [Cynara cardunculus var. scolymus]
c63456.graph_c0	7.7	7.47	6.7	4	2.79	2.49	probable LRR receptor-like serine/threonine-protein kinase At4g37250 [Helianthus annuus]
c59184.graph_c0	193.7	141.87	164.42	58.78	54.56	67.74	probable pectate lyase 5 [Helianthus annuus]
c49464.graph_c5	4.87	4.19	2.02	7.75	10.61	8.06	6-phosphofructo-2-kinase/fructose-2,6-bisphosphatase-like isoform X2 [Helianthus annuus]
c68765.graph_c3	5.9	6.91	6.72	11.55	14.21	11.97	lysosomal Pro-X carboxypeptidase [Helianthus annuus]
c66051.graph_c0	3.95	3.37	3.49	0.95	0.62	0.91	uncharacterized protein LOC110916180 isoform X3 [Helianthus annuus]
c50440.graph_c0	3.65	1.48	0.83	18.82	44.53	49.44	putative phytosulfokines 3 [Helianthus annuus]
c52619.graph_c0	39.83	37.44	39.61	73.59	108.61	95.77	uncharacterized protein LOC110907179 [Helianthus annuus]
c71870.graph_c0	29.98	27.05	31.39	43.59	60.95	50.62	N-terminal acetyltransferase A complex auxiliary subunit NAA15-like isoform X1 [Helianthus annuus]
c63914.graph_c0	27.57	14.52	28.92	7.72	8	7.8	protein DETOXIFICATION 42-like [Helianthus annuus]
c52500.graph_c0	50.67	42.49	48.11	69.83	102.78	92.01	proteasome subunit beta type-2-A-like [Helianthus annuus]
c56089.graph_c0	2.09	6.68	6.96	24.64	19.44	26.2	ethylene-responsive transcription factor 6 [Artemisia annua]
c57661.graph_c0	1.58	0.76	1.1	0.34	0.28	0.25	uncharacterized protein LOC111876701 [Lactuca sativa]
c50376.graph_c0	1.04	0.52	1.4	8.43	19.31	13.77	UDP-glycosyltransferase 74G1-like [Helianthus annuus]
c59103.graph_c0	2.43	1.9	1.98	8.03	14.06	17.55	ABC transporter B family member 21-like [Helianthus annuus]
c52298.graph_c0	4.45	8.78	9.65	26.78	38.22	36.71	Calcium-binding EF-hand [Cynara cardunculus var. scolymus]
c49020.graph_c0	24.1	12.06	17.12	4.42	3.64	3.35	protein LURP-one-related 11-like [Lactuca sativa]
c53225.graph_c0	37.88	28.22	33.27	66.2	77.92	82.74	mitochondrial fission 1 protein A [Helianthus annuus]
c67276.graph_c0	2.9	2.74	4.55	1.35	1.1	1.89	subtilisin-like protease SBT2.2 [Lactuca sativa]
c52367.graph_c1	1.98	1.01	1.25	1.84	2.71	4.08	Protein phosphatase 2C [Cynara cardunculus var. scolymus]
c61276.graph_c0	9.52	10.64	7.75	18.25	20.55	21.26	mitogen-activated protein kinase kinase kinase 1-like [Helianthus annuus]
c57027.graph_c1	2.16	2.11	1.15	3.35	4.07	6.05	rust resistance kinase Lr10-like [Helianthus annuus]
c46941.graph_c0	1.84	12.21	3.95	0.9	2.06	1.59	reticulon-like protein B9 [Helianthus annuus]
c59035.graph_c0	6.43	3.79	3.06	6.8	9.99	7.82	beta-fructofuranosidase, insoluble isoenzyme 1-like [Helianthus annuus]
c34738.graph_c0	0.86	1.34	0.86	4.96	13	17.9	2-alkenal reductase (NADP(+)-dependent) [Sesamum indicum]
c55278.graph_c0	3.85	6.71	7.21	10.45	14.16	13.37	uncharacterized protein LOC110878319 isoform X1 [Helianthus annuus]
c57266.graph_c0	4.06	1.86	3.32	7.42	12.62	13.63	extensin-like [Helianthus annuus]
c69234.graph_c0	10.54	8.22	7	18.6	17	20.2	uncharacterized protein LOC110891369 [Helianthus annuus]
c61181.graph_c0	13.44	9.89	8.18	12.92	20.07	16.41	protein BONZAI 1-like [Lactuca sativa]
c48095.graph_c0	4.2	5.03	4.23	1.66	2.48	1.31	uncharacterized protein LOC110888036 [Helianthus annuus]
c68796.graph_c0	19.98	13.94	15.13	7.39	3.31	5.72	Armadillo-like helical [Cynara cardunculus var. scolymus]
c61858.graph_c0	0.56	1.08	1.17	1.73	5.4	5.03	cysteine-rich repeat secretory protein 55-like [Lactuca sativa]
c52337.graph_c0	4.02	2.34	1.78	20.09	22.67	24.76	GEM-like protein 5 [Helianthus annuus]
c64008.graph_c0	2.36	0.65	1.13	1.92	3.39	3.88	disease resistance protein RPS2-like [Helianthus annuus]
c67476.graph_c0	4.33	8.58	3.96	12.15	13.4	16.9	hypothetical protein LSAT_7X21620 [Lactuca sativa]
c50840.graph_c0	51.52	23.83	27.02	14.91	12.2	10.87	Protein of unknown function DUF581 [Cynara cardunculus var. scolymus]
c53944.graph_c1	4.23	2.41	2.61	22.7	46.92	38.97	uncharacterized protein LOC111918023 isoform X3 [Lactuca sativa]
c41612.graph_c1	0.46	0.29	0.15	2.81	6.31	5.27	PREDICTED: uncharacterized protein LOC8283236 [Ricinus communis]
c55836.graph_c1	1.75	3.64	5.84	13.24	13.52	20.43	NAC domain-containing protein [Chrysanthemum x morifolium]
c50867.graph_c0	0.41	0.1	1.16	3.18	2.1	3.34	uncharacterized protein LOC110942847 [Helianthus annuus]
c64169.graph_c3	5.42	5.17	0.81	7.61	9.23	11.05	putative serine-threonine/tyrosine-protein kinase catalytic domain, cGMP-dependent kinase [Helianthus annuus]
c69691.graph_c0	11.59	11.77	10.5	22.46	19.89	22.72	UDP-glucuronate 4-epimerase 1-like [Lactuca sativa]
c58546.graph_c0	21.02	23.36	25.67	43.09	69.21	62.12	UAA transporter [Cynara cardunculus var. scolymus]
c70693.graph_c0	6.22	6.22	7.18	13.78	18.59	18.46	hypothetical protein LSAT_9X121401 [Lactuca sativa]
c71481.graph_c0	7.4	11.97	10.39	36.49	36.36	43.95	MDIS1-interacting receptor like kinase 2-like, partial [Helianthus annuus]
c39482.graph_c1	3.68	6.08	7.34	8.73	14.91	13.27	ABC transporter G family member 39-like isoform X1 [Lactuca sativa]
c55439.graph_c0	11.29	13.86	9.97	4.64	6.31	5.92	rop guanine nucleotide exchange factor 1-like [Lactuca sativa]
c58777.graph_c0	2.45	3.69	2.84	17.44	27.82	27.75	LEAF RUST 10 DISEASE-RESISTANCE LOCUS RECEPTOR-LIKE PROTEIN KINASE-like 1.2 isoform X1 [Lactuca sativa]
c49858.graph_c0	0.34	0	0	2.32	5.23	4.53	uncharacterized protein LOC110944335 [Helianthus annuus]
c46284.graph_c1	10.6	4.98	7.39	1.13	2	2.35	laccase-12-like [Helianthus annuus]
c70502.graph_c0	8.07	4.11	2.95	0.8	0.82	1.06	hypothetical protein LSAT_2X47701 [Lactuca sativa]
c53368.graph_c1	0.12	0	0.07	14.6	21.62	20.73	putative heat shock protein 70 family [Helianthus annuus]
c48658.graph_c0	17	21.19	23.74	11.94	7.74	5.97	Copper amine oxidase, N2/N3-terminal [Cynara cardunculus var. scolymus]
c69310.graph_c0	1.57	1.02	1.46	3.64	3.62	4.34	urea-proton symporter DUR3 [Helianthus annuus]
c69860.graph_c0	33.02	41.79	45.8	18.54	17.87	15.19	endoglucanase 2-like [Helianthus annuus]
c69140.graph_c0	8.46	6.12	5.73	3.46	3.08	3	4-coumarate--CoA ligase-like 6 [Helianthus annuus]
c50382.graph_c0	0	0	0	2.07	3.13	3.21	transcription factor MYB13-like [Helianthus annuus]
c70333.graph_c0	3.38	2.97	2.26	0.53	0.82	1.14	Concanavalin A-like lectin/glucanase, subgroup [Cynara cardunculus var. scolymus]
c63718.graph_c0	2.06	4.72	4.8	0.86	0.92	1.37	uncharacterized protein LOC110878226 isoform X2 [Helianthus annuus]
c58458.graph_c0	0.89	0.85	1.22	4.64	6.3	5.82	UDP-glycosyltransferase 73E1-like [Lactuca sativa]
c58898.graph_c0	5.59	7.42	5.78	45.33	63.44	58.41	AAA+ ATPase domain-containing protein [Cynara cardunculus var. scolymus]
c71257.graph_c0	1.88	1.67	1.22	5.84	8.69	7.91	receptor-like protein kinase HAIKU2 [Lactuca sativa]
c62160.graph_c0	42.02	21.63	36.91	180.8	334.02	267.68	pathogen-related protein-like [Lactuca sativa]
c66265.graph_c0	13.52	17.66	17.25	2.6	2.47	3.47	subtilisin-like protease SBT1.3 [Helianthus annuus]
c62665.graph_c0	0.48	0.47	0.3	1.88	2.43	1.23	geranylgeranyl diphosphate reductase, chloroplastic-like [Lactuca sativa]
c60137.graph_c1	9.33	15.36	16.75	37.18	39.01	41.46	NAD-dependent protein deacylase SRT2 isoform X4 [Helianthus annuus]
c49740.graph_c0	4.58	1.06	4.29	17.42	17.64	19.15	BnaC08g47130D [Brassica napus]
c69250.graph_c1	3.38	2.92	2.31	5.28	7.68	8.54	uncharacterized protein LOC110868854 [Helianthus annuus]
c64540.graph_c1	1.7	1.77	1.38	2.94	3.42	3.06	hypothetical protein Ccrd_009919 [Cynara cardunculus var. scolymus]
c47906.graph_c2	0.31	0.4	0.3	26.1	47.03	45.05	geraniol 8-hydroxylase-like [Lactuca sativa]
c62310.graph_c0	1.9	1.71	0.94	0.36	0.29	0.42	uncharacterized protein LOC110865131 [Helianthus annuus]
c63012.graph_c1	0.06	0	0.05	3.35	10.39	10.61	Aminoacyl-tRNA synthetase, class 1a, anticodon-binding [Cynara cardunculus var. scolymus]
c40597.graph_c2	0.42	0.5	0.45	1.1	1.26	1.75	putative reverse transcriptase domain, Reverse transcriptase zinc-binding domain protein [Helianthus annuus]
c57236.graph_c0	34.62	19.77	22.32	39.02	53.04	40.93	Rossmann-like alpha/beta/alpha sandwich fold [Cynara cardunculus var. scolymus]
c68825.graph_c0	1.67	1.28	1.8	0.29	0.39	0.5	putative kinase-like protein TMKL1 [Lactuca sativa]
c54801.graph_c0	0.41	0.89	1	17.56	38.95	28.96	monothiol glutaredoxin-S2-like [Helianthus annuus]
c54846.graph_c0	0.15	0	0	2.29	5.3	4.35	mitogen-activated protein kinase 3-like [Helianthus annuus]
c63658.graph_c0	52.95	46.42	63.34	140.85	94.35	107.08	probable galactinol--sucrose galactosyltransferase 6 [Helianthus annuus]
c53932.graph_c0	1.93	0.92	4.23	2.5	4.23	3.23	receptor-like protein 12 [Lactuca sativa]
c70754.graph_c0	0.97	0.19	0.76	2.68	3.29	3.71	putative E3 ubiquitin-protein ligase LIN-1 [Lactuca sativa]
c71283.graph_c0	17.32	14.99	17.23	23.83	25.2	26.3	G-type lectin S-receptor-like serine/threonine-protein kinase At1g67520 isoform X1 [Lactuca sativa]
c66698.graph_c0	1.84	5.07	3.28	7.83	11.47	9.59	L-type lectin-domain containing receptor kinase IX.1-like [Helianthus annuus]
c50641.graph_c0	2.15	0.25	1.62	2.02	2.89	2.69	MLO protein homolog 1-like [Helianthus annuus]
c58480.graph_c0	75.02	75.62	69.3	118.83	144.66	137.18	Uncharacterized protein family Cys-rich, partial [Cynara cardunculus var. scolymus]
c19610.graph_c0	0.91	0.79	1.29	8.8	14.26	13.54	uncharacterized protein LOC110940396 [Helianthus annuus]
c46860.graph_c0	2.94	4.57	2.01	0.95	0.25	0.12	hypothetical protein LSAT_2X127100 [Lactuca sativa]
c68427.graph_c0	4.91	2.96	3.86	0.9	0.77	0.97	Leucine-rich repeat-containing protein [Cynara cardunculus var. scolymus]
c49601.graph_c0	62.78	137.26	94.71	189.31	247.55	271.91	pathogen-related protein PR10 [Tanacetum cinerariifolium]
c59396.graph_c0	20.24	19.64	29.48	59.52	69.28	65.59	protein DEHYDRATION-INDUCED 19 homolog 3-like [Lactuca sativa]
c51188.graph_c0	318.83	164.98	150.61	75.32	81.07	104.61	Histone H1/H5 [Cynara cardunculus var. scolymus]
c61346.graph_c0	7.61	3.59	5.64	29.38	26.14	30.72	probable polyamine oxidase 4 isoform X3 [Helianthus annuus]
c59802.graph_c0	43.55	26.34	23.64	9.23	9.87	12.4	MADS-box transcription factor 25-like isoform X2 [Helianthus annuus]
c71850.graph_c0	14.61	15.42	13.48	28.61	32.72	32.13	putative disease resistance protein RGA3 [Lactuca sativa]
c64631.graph_c0	0.16	0.56	0.35	11.52	15.88	18.4	putative ankyrin repeat family protein [Helianthus annuus]
c57764.graph_c0	24.79	17.81	21.94	30.37	65.02	48.46	uncharacterized protein LOC110882991 isoform X7 [Helianthus annuus]
c60948.graph_c0	39	20.88	23.48	52.13	64.58	57.37	putative peptidase S10, serine carboxypeptidase, Alpha/Beta hydrolase fold protein [Helianthus annuus]
c57492.graph_c0	4.95	5.86	4.95	3.71	2.68	2.01	protein trichome birefringence-like 34 [Helianthus annuus]
c33777.graph_c0	5.59	1.53	1.7	4.97	9.63	6.93	putative universal stress protein A [Helianthus annuus]
c61722.graph_c0	6.25	3.32	4.5	20.43	59.08	32.01	uncharacterized protein LOC110884832 [Helianthus annuus]
c56581.graph_c0	0.27	0.65	0.39	8.2	9.21	10.74	hypothetical protein Ccrd_017350 [Cynara cardunculus var. scolymus]
c65201.graph_c0	14.77	12.15	14.63	32	38.45	39.76	Zinc finger, RING/FYVE/PHD-type [Cynara cardunculus var. scolymus]
c47400.graph_c0	4.5	7.2	5.77	13.81	26.22	22.3	Proteasome B-type subunit [Cynara cardunculus var. scolymus]
c65144.graph_c0	6.95	9.08	12.26	56.51	74.89	85.53	uncharacterized protein LOC110868225 [Helianthus annuus]
c63264.graph_c0	56.16	55.02	53.08	24.43	22.93	22.63	transcription termination factor MTEF1, chloroplastic-like [Helianthus annuus]
c64549.graph_c1	33.9	35.62	38.47	52.9	81.84	73.85	hypothetical protein CCACVL1_24043 [Corchorus capsularis]
c39754.graph_c0	1.25	0.93	1.25	0.26	0.46	0.12	protein ABSCISIC ACID-INSENSITIVE 5-like [Helianthus annuus]
c66459.graph_c1	9.82	2.4	10.46	1.86	1.6	1.54	Aux/IAA-ARF-dimerization [Cynara cardunculus var. scolymus]
c48077.graph_c0	59.05	45.34	55.09	16.57	17.17	20.32	aldehyde dehydrogenase family 3 member F1-like [Lactuca sativa]
c16613.graph_c0	0	0	0	4.23	4.09	3.17	STAS domain-containing protein [Cynara cardunculus var. scolymus]
c57126.graph_c0	1.64	2.28	1.43	0	0.43	0.24	transcription factor MYB52-like [Helianthus annuus]
c71450.graph_c0	10.56	12.46	9.83	19.78	42.76	54.16	Ankyrin repeat-containing protein [Cynara cardunculus var. scolymus]
c67875.graph_c0	7.08	3.3	7.39	0.83	0.84	1.15	protein GRAVITROPIC IN THE LIGHT 1-like isoform X1 [Lactuca sativa]
c45621.graph_c0	10.14	13.99	16.28	36.87	47.18	44.34	hydroquinone glucosyltransferase-like [Lactuca sativa]
c62219.graph_c0	0.99	1.56	1.33	9.66	17.44	16.45	calcium-binding protein CML38-like [Helianthus annuus]
c65100.graph_c0	6.96	13	8.52	3.25	3.15	2.87	acyl transferase 4 [Helianthus annuus]
c62195.graph_c0	6.72	3.86	4.93	2.17	2.4	2.72	uncharacterized protein LOC110943109 [Helianthus annuus]
c56950.graph_c0	0.38	0	0.31	1.61	0.78	1.14	probable indole-3-pyruvate monooxygenase YUCCA5 [Lactuca sativa]
c55418.graph_c0	2.89	1.86	1.6	9.69	15.16	15.75	VQ motif-containing protein 22-like [Lactuca sativa]
c35421.graph_c0	15.57	16.64	6.5	3.55	2.31	5.65	hypothetical protein Ccrd_021079 [Cynara cardunculus var. scolymus]
c57740.graph_c0	0.6	0.4	0.54	0.62	1.15	1.01	uncharacterized protein LOC111901002 [Lactuca sativa]
c65422.graph_c1	20.3	13.73	16.92	27.17	42.2	34.63	cytosolic Fe-S cluster assembly factor NBP35 [Lactuca sativa]
c71629.graph_c0	12.22	11.44	9.69	28.81	33.05	32.4	hypothetical protein LSAT_1X46240 [Lactuca sativa]
c54348.graph_c0	8.59	2.47	5.05	17.69	25.79	16.84	hypothetical protein HannXRQ_Chr16g0522131 [Helianthus annuus]
c70745.graph_c0	8.01	7.64	7.53	3.03	3.87	2.5	protein STRUBBELIG-RECEPTOR FAMILY 3-like [Olea europaea var. sylvestris]
c71876.graph_c0	25.72	18.11	21.37	31.63	40.16	37.29	calcium-transporting ATPase 9, plasma membrane-type-like [Helianthus annuus]
c52668.graph_c0	11.04	11.44	14.19	26.5	33.33	34.57	ABC transporter G family member 35-like [Helianthus annuus]
c55290.graph_c1	0	0	0	23.27	44.44	29.72	protein DMR6-LIKE OXYGENASE 2-like [Helianthus annuus]
c61098.graph_c0	6.18	4.38	4.46	6.94	11.63	10.75	uncharacterized protein LOC111884409 [Lactuca sativa]
c53114.graph_c0	10.29	4.96	8.24	17.89	20.76	24.59	cystinosin homolog [Helianthus annuus]
c53300.graph_c0	1.96	6.89	4.59	33.76	43.25	58.71	glutaredoxin-C6 [Lactuca sativa]
c59323.graph_c0	25.16	26.42	25.33	39.36	56.2	45.94	erlin-2-B-like [Helianthus annuus]
c52675.graph_c1	3.64	8.76	7.74	3.17	2.2	3.23	GDSL esterase/lipase At1g09390-like [Lactuca sativa]
c15821.graph_c0	0	0.49	0.24	15.91	31.99	20.75	uncharacterized protein LOC110896501 [Helianthus annuus]
c52715.graph_c0	0.9	0.11	0.11	3.52	4.35	3.56	O-fucosyltransferase 19-like [Lactuca sativa]
c43981.graph_c0	8.61	5.97	7.61	40.79	54.86	68.07	Bifunctional inhibitor/plant lipid transfer protein/seed storage helical domain-containing protein [Cynara cardunculus var. scolymus]
c54201.graph_c0	0.46	0.88	0.77	15.39	7.39	6.42	hypothetical protein LSAT_5X187541 [Lactuca sativa]
c55371.graph_c0	4.8	2.1	2.52	3.69	8.02	7.63	lysine-specific demethylase JMJ25-like isoform X2 [Helianthus annuus]
c44952.graph_c0	1.8	1.53	1.6	0.47	0.51	0.16	uncharacterized protein LOC110789211 [Spinacia oleracea]
c61064.graph_c0	1.54	3.32	3.46	4.06	4.86	4.34	exonuclease V, chloroplastic [Lactuca sativa]
c60319.graph_c0	23.55	11.3	5.32	1.83	3.73	3.22	uncharacterized protein LOC110934426 [Helianthus annuus]
c49115.graph_c0	2.99	10.06	5.74	2.71	1.29	1.24	anthocyanidin 3-O-glucoside 6&apos;&apos;-O-acyltransferase-like, partial [Lactuca sativa]
c53262.graph_c0	16.87	13.47	14.26	29.36	44.77	41.06	vacuolar protein sorting-associated protein 2 homolog 3 [Lactuca sativa]
c68917.graph_c0	0.19	0.25	0.26	16.15	30.66	25.45	leucine-rich repeat receptor-like tyrosine-protein kinase PXC3 [Lactuca sativa]
c55454.graph_c0	14.86	6.52	8.81	27.4	45.6	40.68	cytochrome P450 CYP72A219-like [Helianthus annuus]
c56113.graph_c1	6.61	24.55	5.39	0.82	1.06	1.31	cytochrome P450-like protein [Tanacetum cinerariifolium]
c57109.graph_c0	3.39	2.12	3.42	1.34	0.77	0.66	hypothetical protein LSAT_3X681 [Lactuca sativa]
c67399.graph_c0	3.28	1.77	2	1.11	0.67	0.53	uncharacterized protein LOC110899900 [Helianthus annuus]
c59406.graph_c0	22.29	30.49	28	91.78	119.38	135.69	protein NRT1/ PTR FAMILY 8.1-like isoform X1 [Lactuca sativa]
c65941.graph_c0	96.77	104.53	134.45	294.9	265.2	256.94	protein EXORDIUM-like [Helianthus annuus]
c69397.graph_c0	10.33	5.55	6.69	1.9	1.63	2.14	auxin response factor 18-like [Helianthus annuus]
c54949.graph_c0	1.6	2.09	1.87	0.28	0.5	0.65	probable LRR receptor-like serine/threonine-protein kinase IRK isoform X2 [Helianthus annuus]
c41327.graph_c0	19.01	21.01	23.8	45.9	72.13	52.56	hypothetical protein LSAT_1X36080 [Lactuca sativa]
c52511.graph_c0	79.09	77.68	53.05	31.71	23.99	23.28	protochlorophyllide reductase, chloroplastic-like [Lactuca sativa]
c51233.graph_c0	2.33	1.32	2.31	0.18	0.88	0.37	hypothetical protein MANES_16G061500 [Manihot esculenta]
c64360.graph_c0	1.79	3.69	2.22	0.33	0.2	0.35	glucose-1-phosphate adenylyltransferase large subunit 1-like [Lactuca sativa]
c50283.graph_c0	6.7	5.45	6.95	11.55	15.36	13.28	uncharacterized protein LOC111902827 [Lactuca sativa]
c57146.graph_c0	7.07	15.03	9.14	22.56	35.78	26.93	dihydrofolate reductase-like [Helianthus annuus]
c53776.graph_c0	12.76	4.4	5.09	1.3	3.52	2.81	hypothetical protein LSAT_4X42560 [Lactuca sativa]
c62914.graph_c0	0.4	0.29	0	7.51	9.17	9.89	F-box protein At2g39490-like isoform X1 [Helianthus annuus]
c50412.graph_c0	0	0.14	0	4.13	7.36	11.81	uncharacterized protein LOC111894659 [Lactuca sativa]
c58460.graph_c0	1.36	0.81	0.78	16.82	23.25	26.49	hyoscyamine 6-dioxygenase-like [Lactuca sativa]
c57982.graph_c0	2.12	1.78	2.22	2.79	4.51	4.09	cysteine-rich receptor-like protein kinase 2 isoform X2 [Helianthus annuus]
c34420.graph_c0	0.42	0.79	1.62	16.08	18.58	19.11	uncharacterized protein LOC111895289 [Lactuca sativa]
c70868.graph_c0	3.65	1.62	1.72	4	5.56	5.79	putative disease resistance protein At4g19050 [Lactuca sativa]
c63296.graph_c0	3.49	2.46	2.21	0.71	0.6	0.81	Zein-binding domain-containing protein [Cynara cardunculus var. scolymus]
c57276.graph_c0	0.43	6.31	4.46	10.9	12.72	7.06	BON1-associated protein 2-like [Quercus suber]
c54916.graph_c0	8.67	5.21	5.76	2.15	2.07	1.81	hypothetical protein Ccrd_011359 [Cynara cardunculus var. scolymus]
c58270.graph_c1	5.15	2.61	2.93	1.81	0.42	2.07	probable serine/threonine-protein kinase At1g54610 isoform X1 [Helianthus annuus]
c55478.graph_c0	0.84	1.57	0.86	59.56	90.11	85.57	uncharacterized protein LOC110931550 [Helianthus annuus]
c47126.graph_c0	19.68	15.27	25.37	1.05	1.1	1.25	uncharacterized protein LOC110877316 isoform X1 [Helianthus annuus]
c62387.graph_c0	3.14	4.16	4.74	3.03	1.85	1.69	microtubule-associated protein TORTIFOLIA1-like [Helianthus annuus]
c58101.graph_c0	6.78	38.62	31.6	119.41	147	144.79	calcium-binding protein PBP1-like [Lactuca sativa]
c52434.graph_c1	3.97	3.68	2.52	0.62	0.72	1.04	peroxidase 11-like [Helianthus annuus]
c63945.graph_c0	28.94	31.46	30.69	52.97	72.38	61.4	3-isopropylmalate dehydrogenase, chloroplastic-like [Helianthus annuus]
c55943.graph_c0	4.83	5.01	4.12	9.1	13.56	8.8	disease resistance protein RPP5-like [Helianthus annuus]
c65927.graph_c0	8.33	6.51	7.8	2.76	3.3	4.08	cytochrome P450, partial [Cynara cardunculus var. scolymus]
c56942.graph_c1	0.6	0.19	1.14	1.5	3	3.44	F-box protein At5g07610-like [Helianthus annuus]
c60009.graph_c0	0	0.03	0.05	0.92	2.53	1.88	probable LRR receptor-like serine/threonine-protein kinase At3g47570 [Lactuca sativa]
c58564.graph_c0	9.67	4.52	5.97	25.69	30.21	35.27	cytochrome P450 CYP72A219-like [Helianthus annuus]
c57662.graph_c0	0.31	0.2	0.49	3.94	4.82	4.38	uncharacterized protein At1g04910-like [Helianthus annuus]
c30239.graph_c0	0.24	1.48	1.22	14.03	40.53	29.47	2-alkenal reductase (NADP(+)-dependent)-like [Helianthus annuus]
c53073.graph_c0	1.9	2.48	1.07	0.77	0.63	0.37	probable caffeoyl-CoA O-methyltransferase At4g26220 [Helianthus annuus]
c68326.graph_c0	3.23	1.54	1.59	5.4	13.33	11.33	endoglucanase 12-like [Lactuca sativa]
c51984.graph_c0	4.72	3.25	2.53	41.7	46.35	50.4	ankyrin repeat-containing protein ITN1-like [Lactuca sativa]
c71780.graph_c0	1.75	2.69	1.91	10.46	13.66	13.1	Gag-Pol [Ipomoea batatas]
c61932.graph_c0	7.7	6.81	6.37	10.04	13.75	16.01	CDPK-related kinase 5-like [Lactuca sativa]
c45874.graph_c0	3.68	3.21	4.25	11.74	16.88	16.23	ABC transporter A family member 7-like isoform X2 [Helianthus annuus]
c15843.graph_c0	3.21	3.92	3.3	0.6	0.78	1.39	B-caryophyllene synthase [Chrysanthemum indicum]
c56519.graph_c0	4.03	3.31	4.29	0.28	0.52	0.5	uncharacterized protein LOC110915134 [Helianthus annuus]
c52419.graph_c0	20.46	13.54	17.49	8.1	6.3	7.58	E3 ubiquitin-protein ligase RHA1B-like [Lactuca sativa]
c57325.graph_c0	33.62	33.58	43.34	70.47	119.31	94.22	alanine aminotransferase 2 [Lactuca sativa]
c70321.graph_c0	20.27	23.14	25.16	10.3	9.07	8.37	LRR receptor-like serine/threonine-protein kinase ERECTA [Helianthus annuus]
c58678.graph_c0	0	0.15	0.07	30.47	70.65	66.48	uncharacterized protein LOC110931939 [Helianthus annuus]
c55008.graph_c0	0.22	0	0.32	2.15	3.27	4.58	late embryogenesis abundant protein At1g64065-like [Helianthus annuus]
c61117.graph_c0	3.11	1.81	2.32	1.51	0.69	0.38	Exocyst complex component Sec10-like protein [Cynara cardunculus var. scolymus]
c62414.graph_c0	2.7	18.9	5.57	0.25	0.15	0.18	putative CYP71AV1 ortholog [Artemisia absinthium]
c21598.graph_c0	4.2	6.6	3.91	1.58	1.27	1.62	putative leucine-rich repeat receptor-like protein kinase At2g19210 [Lactuca sativa]
c63293.graph_c0	5.14	2.94	4.09	9.24	16.27	17.95	metacaspase-1-like [Helianthus annuus]
c64427.graph_c1	2.89	2.08	1.94	0.36	0.5	0.64	hypothetical protein Ccrd_004632 [Cynara cardunculus var. scolymus]
c55544.graph_c0	4.46	4.26	5.58	11.71	18.5	14.24	probable adenylate kinase 6, chloroplastic [Helianthus annuus]
c47623.graph_c0	10.36	24.82	12.55	4.6	5.75	5.18	endonuclease 1 isoform X1 [Lactuca sativa]
c48012.graph_c1	16.01	12.18	14.17	22.5	37.36	25.75	signal peptide peptidase 1-like [Helianthus annuus]
c63347.graph_c1	269.27	125.87	217.79	86.69	91.08	75.9	ATP-sulfurylase PUA-like domain-containing protein, partial [Cynara cardunculus var. scolymus]
c55673.graph_c0	13.25	10.39	10.69	3.43	2.62	5.43	F-box domain, cyclin-like protein [Cynara cardunculus var. scolymus]
c66773.graph_c0	9.88	5.61	6.55	9.94	15.8	12.88	indole-3-glycerol phosphate synthase, chloroplastic-like [Helianthus annuus]
c71090.graph_c0	4.34	3.55	7.18	36.37	56.23	49.3	wall-associated receptor kinase 2-like [Helianthus annuus]
c53829.graph_c0	51.45	28.08	45.3	80.13	75.45	80.77	MLO17 [Chrysanthemum x morifolium]
c51763.graph_c0	12.66	15.42	15.11	37.88	59.92	54.05	leucine-rich repeat receptor protein kinase MSP1-like [Helianthus annuus]
c67968.graph_c0	85.97	131.36	123.44	345.19	372.41	302.89	hypothetical protein Ccrd_010928 [Cynara cardunculus var. scolymus]
c51598.graph_c0	0	0.44	0	6	8.02	5.89	S-type anion channel SLAH4-like [Lactuca sativa]
c54675.graph_c0	4.59	4.43	3.84	6.94	7.21	8.33	protein yippee-like isoform X2 [Helianthus annuus]
c49476.graph_c0	0	0.27	0.05	1.81	4.96	3.85	Armadillo-like helical [Cynara cardunculus var. scolymus]
c58998.graph_c0	5.53	5.27	6.02	8.87	12.27	12.43	probable linoleate 9S-lipoxygenase 5 [Helianthus annuus]
c54002.graph_c0	28.93	16.58	10.8	1.94	3.22	6.2	senescence associated gene 20-like [Helianthus annuus]
c45428.graph_c0	10.43	4.39	4.23	0.19	0.12	0.29	hypothetical protein Ccrd_020309 [Cynara cardunculus var. scolymus]
c50432.graph_c0	7.84	4.43	5.82	3.38	2.25	2.16	peptidyl-prolyl cis-trans isomerase FKBP16-1, chloroplastic isoform X2 [Helianthus annuus]
c53393.graph_c0	1.32	2.37	1.34	0	0.25	0.81	ABC transporter G family member 1-like [Lactuca sativa]
c63354.graph_c0	4.68	2.32	3.62	14.9	12.01	13.04	proline transporter 1 [Chrysanthemum lavandulifolium]
c69704.graph_c0	55.08	33.43	39.77	18.08	18.95	19.79	calmodulin-binding transcription activator 5-like [Helianthus annuus]
c49230.graph_c1	1.35	1.2	2.46	9.96	13.11	16.1	DNA-binding WRKY [Cynara cardunculus var. scolymus]
c69616.graph_c0	9.59	4.73	6.1	2.51	3.5	2.04	hypothetical protein LSAT_7X91680 [Lactuca sativa]
c60652.graph_c0	45.35	37.73	35.75	63.61	88.1	75.48	PREDICTED: probable quinone oxidoreductase [Erythranthe guttata]
c55702.graph_c0	6.67	7.86	7.55	57.08	83.15	74.86	mitogen-activated protein kinase homolog NTF6-like isoform X1 [Lactuca sativa]
c56237.graph_c0	1.57	0.94	1.27	2.23	2.06	2.38	F-box domain, cyclin-like protein [Cynara cardunculus var. scolymus]
c55836.graph_c0	4.26	9.33	8.12	27.73	33.28	38.7	NAC domain-containing protein [Chrysanthemum x morifolium]
c44619.graph_c0	11.08	10.08	4.58	22.92	43.85	27.55	uncharacterized protein LOC110879986 [Helianthus annuus]
c59579.graph_c0	31.46	17.86	20.07	13.93	8.52	7.5	F-box/kelch-repeat protein At1g15670-like [Lactuca sativa]
c72217.graph_c0	2.09	6.38	3.64	13.64	8.55	9.77	cytochrome P450 [Cynara cardunculus var. scolymus]
c64426.graph_c0	5.37	5.4	6.6	9.78	25.53	17.22	ABC transporter G family member 11-like [Helianthus annuus]
c60372.graph_c0	1.39	0.65	0.76	1.92	2.99	3.84	F-box/kelch-repeat protein At3g06240-like [Helianthus annuus]
c35290.graph_c0	1.18	0.67	1.51	1.9	3.26	2.49	receptor like protein 42-like [Lactuca sativa]
c55257.graph_c0	16.48	19.05	19.93	29.37	51.89	34.52	amino acid permease 6-like [Helianthus annuus]
c51084.graph_c0	1.65	1.45	1.44	0.1	0.38	0.87	Myc-type, basic helix-loop-helix (bHLH) domain-containing protein [Cynara cardunculus var. scolymus]
c53573.graph_c1	0.88	2.99	2.92	7.87	7.96	5.83	cytochrome P450 90A1-like isoform X2 [Lactuca sativa]
c67701.graph_c0	118.31	95.67	109.36	180.01	218.23	204.71	1-aminocyclopropane-1-carboxylate oxidase homolog 1-like [Lactuca sativa]
c35204.graph_c0	5.06	2.86	5.94	20.16	13.42	18.82	hypothetical protein HannXRQ_Chr12g0354951 [Helianthus annuus]
c31927.graph_c0	6	5.13	8.85	0	0.57	0	unnamed protein product, partial [Vitis vinifera]
c48762.graph_c0	1.08	1.42	1.48	32.83	45.75	49.14	NDR1/HIN1-like protein 3 [Lactuca sativa]
c55326.graph_c1	18.44	10.42	18.16	46.76	36.78	26.08	protein DETOXIFICATION 40-like [Helianthus annuus]
c69006.graph_c0	5.97	5.2	6.06	2.87	1.71	2.71	protein trichome birefringence-like 10 [Helianthus annuus]
c68006.graph_c0	5.63	4.96	5.05	10.9	20.22	13.4	putative serine/threonine-protein kinase isoform X1 [Helianthus annuus]
c50047.graph_c0	9.57	10.82	10.57	1.38	1.85	1.03	uncharacterized protein LOC110905055 [Helianthus annuus]
c59281.graph_c0	3.12	3.02	5.01	33.69	71.15	32.32	hypothetical protein LSAT_3X122700 [Lactuca sativa]
c38438.graph_c0	5.52	3.22	3.45	6.73	10.05	9.55	putative phytosulfokine [Helianthus annuus]
c43223.graph_c0	4.13	0.21	1.28	3.79	8.46	7.73	Mitochondrial outer membrane translocase complex, subunit Tom22, plant [Cynara cardunculus var. scolymus]
c63176.graph_c0	4.55	6.17	8.12	52.46	58.29	61.78	uncharacterized protein LOC111905991 [Lactuca sativa]
c52028.graph_c0	9.15	10.24	9.25	19.68	24.57	23.14	E3 ubiquitin-protein ligase RNF170-like [Helianthus annuus]
c49370.graph_c0	2.52	5.78	3.59	1.02	1.03	1.09	thaumatin-like protein [Helianthus annuus]
c68769.graph_c0	14.8	19.01	24.48	51.15	61.07	66.15	zinc finger CCCH domain-containing protein 29-like [Lactuca sativa]
c51875.graph_c0	1.07	0.32	0.78	7.01	8.93	9.33	hypothetical protein Ccrd_016467 [Cynara cardunculus var. scolymus]
c63921.graph_c0	3.82	3.5	2.07	0.58	1.06	1.43	Protein of unknown function DUF936, plant, partial [Cynara cardunculus var. scolymus]
c49397.graph_c0	0.3	0.08	0.42	1.84	1.17	1.74	glutathione S-transferase T3-like [Helianthus annuus]
c60905.graph_c0	0	0.21	0	7.27	11.92	11	derlin-1-like [Lactuca sativa]
c51435.graph_c0	2.88	2.56	1.99	5.57	7.21	6.58	lipid phosphate phosphatase 2-like [Lactuca sativa]
c66612.graph_c0	6.26	5.66	9.09	1.23	1.29	1.73	cytochrome P450 734A1-like [Lactuca sativa]
c71333.graph_c0	10.85	6.47	7.52	13.59	19.1	19.02	putative serine-threonine/tyrosine-protein kinase catalytic domain-containing protein [Helianthus annuus]
c66879.graph_c0	4.23	2.13	3.12	14.33	19.69	16.57	G-type lectin S-receptor-like serine/threonine-protein kinase CES101 [Helianthus annuus]
c67332.graph_c1	3.9	16.05	8.65	0.36	1.61	1.02	PREDICTED: chlorophyll a-b binding protein of LHCII type 1-like [Fragaria vesca subsp. vesca]
c51109.graph_c0	2.6	3	3.43	18.18	18.42	15.27	probable protein phosphatase 2C 59 [Lactuca sativa]
c58306.graph_c0	24.83	20.61	22.5	34.88	55.53	45.32	uncharacterized protein LOC111893569 [Lactuca sativa]
c61011.graph_c1	1.72	1.96	2.1	1.05	0.77	0.5	Elongation factor, GTP-binding domain-containing protein [Cynara cardunculus var. scolymus]
c55180.graph_c0	30.82	29.56	27.08	58.95	62.68	61.44	E3 ubiquitin-protein ligase SIRP1-like [Helianthus annuus]
c61240.graph_c0	6.98	8.14	6.63	16.21	27.32	24.66	protein of unknown function DUF3883 [Cynara cardunculus var. scolymus]
c41580.graph_c0	6.89	9.46	13.03	34.49	27.49	25.96	Alpha crystallin/Hsp20 domain-containing protein [Cynara cardunculus var. scolymus]
c53327.graph_c2	21.55	11.28	13.23	61.75	93.34	83.27	sodium/calcium exchanger NCL2-like [Helianthus annuus]
c66253.graph_c3	0.9	0.48	0.36	2.53	2.32	2.64	F-box/LRR-repeat protein At3g26922-like [Helianthus annuus]
c56825.graph_c0	17.86	8.96	12.19	8.18	2.76	4.85	uncharacterized protein LOC111877325 [Lactuca sativa]
c57993.graph_c0	5.18	10.21	5.95	15.34	18.16	21.72	putative protein kinase-like domain-containing protein [Helianthus annuus]
c64746.graph_c0	24.41	16.18	11.76	3.16	2.34	4.24	broad substrate reductase/dehydrogenase [Artemisia annua]
c62391.graph_c0	2.28	1.14	1.08	0.33	0.34	0.6	putative ribonuclease H-like domain-containing protein [Helianthus annuus]
c56972.graph_c0	1.48	2.12	2.09	0.61	0.26	0.49	pentatricopeptide repeat-containing protein At3g57430, chloroplastic [Helianthus annuus]
c56676.graph_c1	0.51	1.26	0.92	2.82	3.69	3.99	G-type lectin S-receptor-like serine/threonine-protein kinase At4g03230 [Helianthus annuus]
c45074.graph_c0	2.97	0.71	1.28	6.35	6.67	3.46	S-protein homolog 5-like [Lactuca sativa]
c46190.graph_c0	2.94	2.38	2.13	0.8	0.53	0.91	hypothetical protein LSAT_9X106200 [Lactuca sativa]
c66596.graph_c1	20.2	13.99	15.21	43.49	56.22	53.81	putative protein kinase-like domain-containing protein [Helianthus annuus]
c69027.graph_c0	11.81	11.72	12.14	17.01	23.98	24.46	dicer-like protein 4 [Lactuca sativa]
c51329.graph_c0	4.61	6.33	4.68	0.43	1.23	1.47	Chloramphenicol acetyltransferase-like domain-containing protein [Cynara cardunculus var. scolymus]
c65887.graph_c0	11.41	15.7	19.27	40.81	56.28	58.37	isoflavone 2&apos;-hydroxylase-like [Helianthus annuus]
c62511.graph_c0	62.47	43.87	47.2	140.55	196.83	197.38	B2 protein-like [Lactuca sativa]
c62586.graph_c0	0.77	1.24	1.41	2.46	2.69	1.89	Major facilitator superfamily [Cynara cardunculus var. scolymus]
c16971.graph_c0	0	0	0	2.17	2.88	3	uncharacterized protein LOC110893794 [Helianthus annuus]
c56284.graph_c0	11.78	15.2	16.01	24.86	33.13	29.22	receptor-like protein kinase ANXUR1 [Lactuca sativa]
c54763.graph_c2	17.2	9.35	11.09	5.84	4.55	5.63	protein CHLOROPLAST IMPORT APPARATUS 2-like isoform X1 [Lactuca sativa]
c69666.graph_c0	21.25	10.08	12.68	9.13	5.31	6.19	--
c69959.graph_c0	7.01	3.28	6.93	17.09	30.39	28.92	G-type lectin S-receptor-like serine/threonine-protein kinase At1g34300 [Helianthus annuus]
c68606.graph_c0	1.83	0.66	3.49	12.56	18	20.12	somatic embryogenesis receptor-like kinase 1 [Ageratina adenophora]
c66841.graph_c0	1.51	1.54	1.4	3.62	5.38	5.18	PREDICTED: disease resistance protein RPS2 isoform X1 [Vitis vinifera]
c53388.graph_c0	1.22	1.68	0.47	2.94	1.26	2.22	putative RWP-RK domain-containing protein [Helianthus annuus]
c57324.graph_c0	8.41	8.1	11.9	19.97	31.64	21.94	uncharacterized protein LOC110870176 [Helianthus annuus]
c49869.graph_c0	0.3	0.59	0.87	1.47	2.54	2.25	Ribosomal protein L18a [Cynara cardunculus var. scolymus]
c57411.graph_c0	7.53	6.74	7.28	11.32	14.75	13.84	F-box protein At3g07870 [Lactuca sativa]
c46935.graph_c0	0.88	4.22	5.45	12.01	8.47	15.48	hypothetical protein LSAT_7X7541 [Lactuca sativa]
c55904.graph_c0	0	0.51	1.35	6.42	5.56	5.38	Cys2/His2-type zinc finger protein [Mikania micrantha]
c70857.graph_c0	4.8	8.55	12.19	10.59	49.12	28.92	uncharacterized protein C17orf53 [Helianthus annuus]
c66490.graph_c1	8.68	6.17	7.55	12.03	15.21	14.7	putative ubiquitin-conjugating enzyme E2 38 [Helianthus annuus]
c35762.graph_c0	0.2	0.19	0.4	4.14	4.6	5.82	CYP81B58 [Artemisia annua]
c49631.graph_c0	1.59	1.65	2.86	24.68	39.14	43.82	calcium-binding protein PBP1-like [Helianthus annuus]
c62810.graph_c0	51.17	33.47	34.58	97.58	140.17	119.37	mitogen-activated protein kinase 3-like [Lactuca sativa]
c59421.graph_c1	15.28	7.46	10.31	31.25	42.52	40.58	Heat shock factor (HSF)-type, DNA-binding [Cynara cardunculus var. scolymus]
c69483.graph_c0	5.28	7.77	8.09	17.34	21.23	24.39	cysteine-rich receptor-like protein kinase 15 [Lactuca sativa]
c55925.graph_c1	3.25	0.52	0.89	3.52	6.07	4.68	putative uncharacterized protein DDB_G0287457 isoform X1 [Lactuca sativa]
c60458.graph_c0	19.49	15.21	21.27	29.96	44.68	45.61	hypothetical protein Ccrd_007033 [Cynara cardunculus var. scolymus]
c20679.graph_c1	70.45	121.26	91.61	58.22	32.36	26.63	FWL family protein FWL6 isoform 2 [Glycine max]
c67568.graph_c1	16.57	10.73	12.7	12.42	18.65	19.68	serine/threonine-protein kinase-like protein CCR4 [Helianthus annuus]
c50935.graph_c0	0.92	0.41	0.19	4.03	6.18	6.57	XS domain-containing protein [Cynara cardunculus var. scolymus]
c63952.graph_c0	48.81	34.78	36.17	88.91	114.41	121.54	lipase-like PAD4 [Helianthus annuus]
c49995.graph_c0	15.16	16.97	16.01	8.17	5.34	6.56	probable carboxylesterase 6 [Helianthus annuus]
c71874.graph_c1	53.52	51.39	47.92	157.93	222.19	198.25	putative leucine-rich repeat domain, L domain-like protein [Helianthus annuus]
c63159.graph_c0	54.97	22.08	27.65	10.88	9.07	11.12	galactinol synthase 2-like isoform X1 [Helianthus annuus]
c54618.graph_c0	0.96	1.57	0.99	217.32	428.17	431.88	basic endochitinase-like [Helianthus annuus]
c63357.graph_c0	60.3	70.33	53	128.27	181.4	175.68	uncharacterized protein At4g06744-like [Lactuca sativa]
c66728.graph_c0	15.29	10.43	8.41	12.19	20.51	20.55	Elongation factor G, III-V domain-containing protein [Cynara cardunculus var. scolymus]
c43543.graph_c0	1.62	1.86	1.45	3.75	2.83	4.88	putative NB-ARC [Helianthus annuus]
c64704.graph_c0	36.47	26.07	32.26	13.51	9.98	11.95	putative PB1 domain, AUX/IAA protein, Auxin response factor, DNA-binding pseudobarrel domain protein [Helianthus annuus]
c60208.graph_c0	18.81	17.12	22.64	9.87	6.83	8.11	protein PLASTID TRANSCRIPTIONALLY ACTIVE 10 isoform X2 [Lactuca sativa]
c61189.graph_c0	34.9	30.04	40.1	67.98	128.51	68.98	sulfite exporter TauE/SafE family protein 4-like isoform X1 [Helianthus annuus]
c57119.graph_c0	0.9	0.88	0.89	0.26	0.38	0.23	RING-H2 finger protein ATL13-like [Helianthus annuus]
c51540.graph_c1	6.34	2.04	5.08	0.68	1.27	1.85	peroxidase 64-like [Helianthus annuus]
c63723.graph_c0	20.34	16.99	18.97	28.44	46.74	38.6	purple acid phosphatase 2-like [Helianthus annuus]
c57263.graph_c0	9.43	12.1	9.79	5.48	4.46	3.52	receptor-like cytosolic serine/threonine-protein kinase RBK1 [Lactuca sativa]
c69494.graph_c0	5.45	4.49	4.45	8.19	16.5	14.02	lon protease homolog 1, mitochondrial-like [Helianthus annuus]
c63947.graph_c0	30.1	14.74	20.32	8.95	3.14	3.72	putative GEM-like protein 8 [Helianthus annuus]
c59373.graph_c2	5.68	5.07	7.18	14.28	16.34	14.12	hypothetical protein LSAT_8X139821 [Lactuca sativa]
c54491.graph_c0	11.95	8.44	9.89	31.09	40.69	38.68	uncharacterized protein LOC111921018 [Lactuca sativa]
c56352.graph_c0	4.85	3.36	4.16	6.33	8.02	8.29	C2 calcium-dependent membrane targeting [Cynara cardunculus var. scolymus]
c68189.graph_c0	3.67	5.24	3.9	0.27	0.39	0.94	glucan endo-1,3-beta-glucosidase 12-like [Helianthus annuus]
c62510.graph_c1	7.95	4.58	4.57	7.9	10.64	11.64	uncharacterized protein LOC111878917 isoform X2 [Lactuca sativa]
c55390.graph_c0	3.36	3.63	7.11	7.92	12.36	8.92	formin-like protein 14 isoform X2 [Lactuca sativa]
c54474.graph_c0	2.4	3.63	1.63	0.11	0.41	0.89	uncharacterized protein LOC111908441 [Lactuca sativa]
c59664.graph_c0	4.44	3.4	3.68	11.13	11.51	13.4	uncharacterized protein LOC111913288 [Lactuca sativa]
c35916.graph_c0	0.31	0.59	0.39	1.49	2.56	2.9	probable serine/threonine-protein kinase PBL19 [Carica papaya]
c63107.graph_c0	31.47	19.52	26.03	51.22	57.26	68.09	nudix hydrolase 18, mitochondrial-like [Lactuca sativa]
c48324.graph_c0	2.6	2.89	2.27	4.07	5.71	5.34	LIM domain-containing protein WLIM1-like [Helianthus annuus]
c51028.graph_c0	0.42	0.07	0.13	2.53	9.76	6.52	flavonoid 3&apos;,5&apos;-hydroxylase 2-like [Lactuca sativa]
c61001.graph_c0	1.53	1.79	2.02	4.56	6.09	5.81	MYB transcription factor [Artemisia annua]
c43290.graph_c1	1.21	1.38	1.71	0.33	0.36	0.35	lysosomal Pro-X carboxypeptidase [Helianthus annuus]
c56732.graph_c0	5.68	3.43	3.18	0.99	1.16	1.3	DNA-binding WRKY [Cynara cardunculus var. scolymus]
c64988.graph_c0	12.32	11.29	6.86	3.12	2.17	3.2	hypothetical protein RirG_227800 [Rhizophagus irregularis DAOM 197198w]
c64232.graph_c0	1.49	2.11	2.38	1.19	1.15	1.27	Homeobox KN domain-containing protein [Cynara cardunculus var. scolymus]
c57027.graph_c2	3.53	5.42	2.13	0.22	0.82	0.88	heavy metal-associated isoprenylated plant protein 4 [Lactuca sativa]
c51891.graph_c0	0.31	0	0.19	0.81	1.1	1.08	probable inactive purple acid phosphatase 27 [Helianthus annuus]
c52545.graph_c0	2.12	1.19	3.27	0.34	0.73	0.87	cycloartenol synthase [Artemisia annua]
c66285.graph_c0	78.42	14.06	24.55	69.27	80.1	43.3	lignin-forming anionic peroxidase-like [Helianthus annuus]
c49703.graph_c0	5.93	4.17	4.64	1.5	1.81	0.72	uncharacterized protein LOC110922723 [Helianthus annuus]
c45403.graph_c2	14.81	5.4	13.46	26.31	44.17	31.27	epidermis-specific secreted glycoprotein EP1-like [Helianthus annuus]
c59076.graph_c1	1.59	0.38	1.05	1.7	3	2.99	probable WRKY transcription factor 23 [Helianthus annuus]
c52492.graph_c0	6.64	5.8	6.13	12.63	15.78	14	RPM1-interacting protein 4, partial [Chrysanthemum boreale]
c54406.graph_c0	1.52	3.13	2.88	39.06	64.64	49.53	putative protein kinase-like domain, Concanavalin A-like lectin/glucanase domain protein [Helianthus annuus]
c63356.graph_c0	20.27	22.01	28.95	38.78	49.95	46.26	Protein of unknown function DUF833 [Cynara cardunculus var. scolymus]
c38422.graph_c0	58.98	30.77	33.23	17.62	16.02	14.14	probable 2-oxoglutarate-dependent dioxygenase AOP1 [Helianthus annuus]
c19386.graph_c0	0.08	0	0	2.53	2.76	2.36	uncharacterized protein LOC112016795 [Quercus suber]
c38675.graph_c1	2.11	2.29	2.33	0.95	1.11	0.74	calmodulin-binding protein 60 A-like [Lactuca sativa]
c51441.graph_c0	3.4	3.3	2.77	1.57	1.12	1.38	U-box domain-containing protein 30-like [Lactuca sativa]
c67282.graph_c0	24.45	19.85	15.76	43.85	43.12	50.05	uncharacterized protein LOC110871760 [Helianthus annuus]
c52075.graph_c0	9.33	6.76	5.22	1.89	2.27	2.74	probable glycosyltransferase At3g07620 [Lactuca sativa]
c67996.graph_c0	10.31	12.99	8.98	0.22	2.18	3.49	hypothetical protein HannXRQ_Chr08g0209401 [Helianthus annuus]
c67967.graph_c1	8.34	11.42	11.16	29.95	31.19	32.91	Zinc finger, RING/FYVE/PHD-type [Cynara cardunculus var. scolymus]
c20529.graph_c0	0	0	0	3.81	6.59	4.2	uncharacterized protein At4g04775-like [Helianthus annuus]
c48516.graph_c0	9.25	11.19	11.74	3.8	2.41	2.46	uncharacterized protein LOC110912233 [Helianthus annuus]
c46790.graph_c0	0.17	0.8	0.97	3.07	5.4	4.18	hypothetical protein LSAT_1X126860 [Lactuca sativa]
c63017.graph_c0	2.61	1.68	2.43	38.1	73.31	46.75	protein HOTHEAD-like [Helianthus annuus]
c70185.graph_c0	7.4	6.55	6.14	12.06	24.54	19.98	putative ABC transporter C family member 15 [Helianthus annuus]
c55108.graph_c0	3.46	1.62	3.28	10.79	11.15	10.32	PREDICTED: uncharacterized protein LOC108207411 [Daucus carota subsp. sativus]
c53690.graph_c0	72.34	69.95	80.71	165.12	234.73	200.6	hypothetical protein Ccrd_007881 [Cynara cardunculus var. scolymus]
c41051.graph_c0	2508.49	1739.13	2208.33	4557.01	4031.48	4475	putative metallothionein, family 15, plant [Helianthus annuus]
c67458.graph_c0	27.58	24.31	21.52	86.58	125.98	117.42	hypothetical protein LSAT_6X48860 [Lactuca sativa]
c70399.graph_c0	5.96	3.09	3.53	40.95	54.18	52.72	hypothetical protein Ccrd_010576 [Cynara cardunculus var. scolymus]
c63744.graph_c0	7.63	7.45	11.26	13.57	35	30.35	peroxidase P7 [Helianthus annuus]
c56912.graph_c1	12.64	12.33	10.81	29.97	33.36	35.3	NTP pyrophosphohydrolase MazG, putative catalytic core [Cynara cardunculus var. scolymus]
c55712.graph_c1	5.23	4.09	4	9.6	20.89	8.8	polyphenol oxidase I, chloroplastic-like [Lactuca sativa]
c49295.graph_c0	15.67	23.8	20.59	52.95	81.55	54.35	kunitz trypsin inhibitor 2-like [Helianthus annuus]
c71662.graph_c0	19.5	14.1	17.75	71.38	122.79	122.71	ABC transporter C family member 3-like [Helianthus annuus]
c36115.graph_c1	1.33	2.09	2.6	12.18	15.38	27.56	RecName: Full=GTP-binding nuclear protein Ran/TC4
c62402.graph_c0	4.93	4.6	3.9	1.9	1.9	1.38	magnesium transporter MRS2-I-like [Lactuca sativa]
c66867.graph_c0	3.24	3.76	5.91	14.81	13.72	16.01	uncharacterized protein LOC111894454 [Lactuca sativa]
c48903.graph_c0	0.19	2.68	0.95	2.1	5.33	3.13	feruloyl CoA ortho-hydroxylase 1 [Lactuca sativa]
c55875.graph_c0	5.45	3.24	3.7	10.56	16.55	17.55	receptor-like protein kinase FERONIA [Helianthus annuus]
c61503.graph_c0	4.42	2.6	4.39	5.34	10.31	8.22	transmembrane protein 45B-like [Helianthus annuus]
c65309.graph_c0	8.75	6.53	8.07	19.58	29.31	32.19	laccase-15-like [Helianthus annuus]
c67712.graph_c0	26.97	36.36	35.56	102.9	145.18	141.26	protein argonaute MEL1-like isoform X2 [Helianthus annuus]
c53988.graph_c0	8.59	9.46	5.63	2.83	0.81	3.81	hypothetical protein T459_14354 [Capsicum annuum]
c37757.graph_c0	6.93	5.46	5.82	23.03	20.76	20.17	heat shock cognate protein 80 [Lactuca sativa]
c49653.graph_c0	0	0	0.05	1.12	2.93	2.06	anthocyanidin 3-O-glucoside-6&apos;&apos;-O-malonyltransferase [Chrysanthemum x morifolium]
c59994.graph_c0	2.67	1.9	1.89	0.72	0.5	0.59	uncharacterized protein LOC110891337 [Helianthus annuus]
c41133.graph_c0	10.57	2.6	2.71	51.34	49.5	53.21	hypothetical protein HannXRQ_Chr04g0126571 [Helianthus annuus]
c46068.graph_c0	0.82	0.8	0.79	6.24	7.83	8.1	G-type lectin S-receptor-like serine/threonine-protein kinase CES101 [Helianthus annuus]
c54829.graph_c0	2.74	6.68	8.47	31.79	33.45	29.32	Auxin responsive SAUR protein [Cynara cardunculus var. scolymus]
c65581.graph_c1	0.22	0.17	0.09	0.29	0.75	1.04	uncharacterized protein LOC110882004 [Helianthus annuus]
c50918.graph_c2	4.45	4.93	5.43	1.71	2.18	2.39	protein NLP6-like [Lactuca sativa]
c51148.graph_c0	24.35	25.16	27.01	11.33	9.64	10.91	PREDICTED: uncharacterized protein LOC104214427 isoform X2 [Nicotiana sylvestris]
c47366.graph_c0	86.3	168.22	240.1	447.21	346.85	335.25	beta-D-xylosidase 1-like [Helianthus annuus]
c63847.graph_c0	17.07	12.62	13.49	4.95	4.95	6.77	hypothetical protein Ccrd_002442 [Cynara cardunculus var. scolymus]
c70149.graph_c0	21.91	28.92	25.07	9.72	9.93	9.6	Galactose mutarotase-like domain-containing protein [Cynara cardunculus var. scolymus]
c68205.graph_c0	80.28	60.67	80.97	150.49	202.69	153.05	aldehyde dehydrogenase family 7 member B4-like [Helianthus annuus]
c53389.graph_c0	4.71	3.66	4.24	8.62	12.1	10.31	Protein of unknown function DUF538 [Cynara cardunculus var. scolymus]
c71182.graph_c0	6.42	6.26	5.96	3.33	3.04	2.97	uncharacterized protein LOC111901002 [Lactuca sativa]
c48850.graph_c0	0.6	1.7	0.39	14.83	15.43	17.72	Glutaredoxin [Cynara cardunculus var. scolymus]
c51090.graph_c0	8.21	7.64	4.86	0.88	0.97	2.81	aspartyl protease AED3 [Lactuca sativa]
c57291.graph_c0	4.32	1.24	1.61	0.33	0.49	0.48	uncharacterized protein LOC110867784 [Helianthus annuus]
c53209.graph_c1	0.98	0.91	0.87	0.11	0.2	0.33	putative phospholipid:diacylglycerol acyltransferase 2 [Lactuca sativa]
c66040.graph_c1	4.74	4.67	5.33	12.88	16.85	15.31	prostaglandin E synthase 2-like [Lactuca sativa]
c68272.graph_c1	15.12	31.37	42.41	77.38	79.68	56.16	PREDICTED: uncharacterized protein LOC101299355 isoform X1 [Fragaria vesca subsp. vesca]
c66006.graph_c0	41.67	42.39	43.18	16.97	16.87	20.9	hypothetical protein Ccrd_025204 [Cynara cardunculus var. scolymus]
c57948.graph_c0	8.59	5.83	10.75	4.56	2.23	1.6	probable membrane-associated kinase regulator 6 [Helianthus annuus]
c57165.graph_c0	1.19	1.41	1.53	0.08	0.23	0.8	protein SENSITIVE TO PROTON RHIZOTOXICITY 2-like [Helianthus annuus]
c69962.graph_c1	2.82	4.14	3.11	0.17	0.61	2.02	ABC transporter G family member 32-like isoform X2 [Lactuca sativa]
c64380.graph_c0	9.93	8.47	9.12	13.3	18.8	22.14	calcium-dependent protein kinase SK5-like [Lactuca sativa]
c60984.graph_c2	13.39	9.8	13.13	3.83	5.39	4.36	glycine--tRNA ligase, mitochondrial 1 [Asparagus officinalis]
c49164.graph_c0	8.5	11.02	9.27	40.68	56.09	53.83	probable glutathione S-transferase parC [Lactuca sativa]
c52781.graph_c0	5.72	10.52	8.58	1.14	1.43	2	mannan endo-1,4-beta-mannosidase 6 isoform X1 [Lactuca sativa]
c16254.graph_c0	2.56	0.53	0	10.68	12.13	13.07	probable calcium-binding protein CML20 [Lactuca sativa]
c66554.graph_c0	19.35	12.58	10.42	7.39	5.61	5.82	endoglucanase 6-like [Helianthus annuus]
c46334.graph_c0	36.56	21.17	12.88	6.47	6.23	6.33	heavy metal-associated isoprenylated plant protein 33-like [Lactuca sativa]
c63258.graph_c0	6.09	3.66	4.16	8.39	14.96	11.77	AAA-ATPase ASD, mitochondrial-like [Lactuca sativa]
c48484.graph_c0	0.3	0.28	0.31	42.72	77.49	91.29	PREDICTED: uncharacterized protein LOC100500487 [Glycine max]
c58257.graph_c0	3.95	4.31	4.49	8.74	16.87	7.79	gallate 1-beta-glucosyltransferase-like [Lactuca sativa]
c68750.graph_c0	5.17	3.57	3.92	1.24	0.55	0.73	PREDICTED: uncharacterized protein LOC107015919 [Solanum pennellii]
c57925.graph_c0	5.43	4.55	4.31	1.2	0.86	0.91	hypothetical protein LSAT_8X56501 [Lactuca sativa]
c59154.graph_c0	0.79	0.3	0.47	6.47	8.29	7.29	PREDICTED: extensin-like [Nicotiana sylvestris]
c61153.graph_c2	8.46	6.89	7.76	5.92	2.49	2.71	C2 calcium-dependent membrane targeting [Cynara cardunculus var. scolymus]
c48012.graph_c0	26.39	20.38	22.41	31.05	56.37	41.17	signal peptide peptidase 1-like [Helianthus annuus]
c53193.graph_c0	5.11	5	5.84	11.43	12.49	20.63	60S acidic ribosomal protein P2-like [Lactuca sativa]
c71444.graph_c0	11.5	5.88	8.9	3.91	1.84	3.79	Concanavalin A-like lectin/glucanase, subgroup [Cynara cardunculus var. scolymus]
c51869.graph_c0	0.95	0.6	0.53	1.21	1.3	1.6	F-box/LRR-repeat/kelch-repeat protein At2g27520-like [Helianthus annuus]
c66388.graph_c0	4.45	2.84	3	15.64	14.42	16.97	dicarboxylate transporter 2.1, chloroplastic-like [Helianthus annuus]
c44103.graph_c2	1.98	1.19	1.15	0.15	0.49	0.03	uncharacterized protein LOC110943010 [Helianthus annuus]
c56876.graph_c0	40.81	30.97	32.7	67.67	77.43	69.61	probable protein phosphatase 2C 39 [Helianthus annuus]
c62513.graph_c0	2.53	20.6	16.61	123.92	89.04	102.08	protein EXORDIUM-like 5 [Lactuca sativa]
c37015.graph_c0	62.67	113.07	104.22	206.23	275.05	212.96	cytochrome c isoform X1 [Prunus avium]
c57848.graph_c0	6.89	5.63	7.19	2.23	2.82	3.51	zinc finger CCCH domain-containing protein 32 [Helianthus annuus]
c58552.graph_c0	7.68	10.34	8.65	24.57	52.73	35.77	dirigent protein 22-like [Helianthus annuus]
c63521.graph_c0	124.3	98.82	116.97	241.2	303.85	284.4	REF/SRPP-like protein At3g05500 [Lactuca sativa]
c64461.graph_c0	16.04	6.52	9.42	2.69	5.36	3.94	uncharacterized protein LOC110872029 [Helianthus annuus]
c60933.graph_c0	8.26	5.84	6.69	16.17	14.78	16.01	RNA-binding protein Lupus La [Cynara cardunculus var. scolymus]
c51570.graph_c0	7.54	5.23	10.18	0.98	1.07	0.92	peroxidase 72-like [Helianthus annuus]
c45215.graph_c0	17.87	6.63	10.76	42.41	36.66	47.38	hypothetical protein Ccrd_000821 [Cynara cardunculus var. scolymus]
c56493.graph_c0	107.14	68.31	91.68	243.93	321.32	287.11	hypersensitive-induced response protein 1-like [Helianthus annuus]
c63304.graph_c0	21.39	23.47	32.34	10.55	7.44	10.16	C1-like protein [Cynara cardunculus var. scolymus]
c62311.graph_c0	20.07	15.2	19.91	29.75	40.93	33.41	UDP-glycosyltransferase 71E1-like [Lactuca sativa]
c62817.graph_c0	16.25	10.12	14.07	48.47	70.14	64.81	pectinesterase-like [Helianthus annuus]
c63388.graph_c0	11.97	7.9	13.15	53.9	65.67	57.78	protein LURP-one-related 10-like [Lactuca sativa]
c66951.graph_c0	4.86	5.46	4.9	10.31	14.73	14.27	AAA-ATPase At5g57480-like [Lactuca sativa]
c62363.graph_c1	11.21	9.91	10.78	4.33	5.21	4.18	Protein kinase, catalytic domain-containing protein [Cynara cardunculus var. scolymus]
c67738.graph_c0	5.06	3.36	4.6	3.21	0.95	1.03	Pentatricopeptide repeat-containing protein [Cynara cardunculus var. scolymus]
c63997.graph_c0	22.98	17.78	19.49	6.12	6.09	4.33	uncharacterized protein LOC111909103 [Lactuca sativa]
c70125.graph_c0	3.57	3.09	4.68	2.46	1.07	1.29	lactosylceramide 4-alpha-galactosyltransferase-like [Lactuca sativa]
c46820.graph_c0	2.12	1.96	2.16	0.38	0.58	0.47	CYC4 [Chrysanthemum lavandulifolium]
c52338.graph_c1	51.28	65.43	71.74	129.12	151.84	121.24	uncharacterized protein LOC110903731 [Helianthus annuus]
c59582.graph_c0	558.78	823.7	687.54	194.88	150.72	154.4	inositol-3-phosphate synthase [Helianthus annuus]
c41008.graph_c0	1.85	1.23	1.54	3.83	3.32	2.8	putative concanavalin A-like lectin/glucanase domain-containing protein [Helianthus annuus]
c52211.graph_c1	0.67	1.24	0.98	3.76	8.41	8.54	uncharacterized protein LOC111881632 [Lactuca sativa]
c60151.graph_c3	6.17	7.04	8.25	2.68	2	1.98	Pentatricopeptide repeat-containing protein [Cynara cardunculus var. scolymus]
c35874.graph_c0	35.1	45.4	38.17	10.94	10.58	9.89	non-specific lipid-transfer protein-like [Lactuca sativa]
c65908.graph_c0	13.24	7.71	11.39	54.11	114.24	78.32	peroxidase 1 [Artemisia annua]
c52328.graph_c2	16.41	15.31	11.94	57.51	64.45	58.2	hypothetical protein LSAT_2X39061 [Lactuca sativa]
c60584.graph_c1	2.39	2.91	2.51	0.83	0.68	0.66	sister chromatid cohesion protein PDS5-like isoform X4 [Helianthus annuus]
c71462.graph_c0	8.12	8.72	9.93	11.32	18.04	14.81	nardilysin-like [Helianthus annuus]
c60928.graph_c0	3.82	2.02	1.65	0.77	1.14	1.17	uncharacterized protein LOC110914672 [Helianthus annuus]
c16788.graph_c0	4.74	2.29	3.65	0.04	0	0	B3 domain-containing transcription repressor VAL2-like [Chenopodium quinoa]
c50910.graph_c1	90.84	74.24	75.67	37.16	31.87	26.89	Concanavalin A-like lectin/glucanase superfamily [Cynara cardunculus var. scolymus]
c62101.graph_c2	0.57	0.77	0.58	2.14	1.74	2.25	G-type lectin S-receptor-like serine/threonine-protein kinase At4g27290 [Helianthus annuus]
c66405.graph_c0	15.17	11.36	11.9	3.75	4.45	4.63	F-box protein FBW2 [Lactuca sativa]
c63598.graph_c0	0.3	4.25	2.92	12.76	16.13	18.21	Homeodomain-like protein [Cynara cardunculus var. scolymus]
c59176.graph_c0	3.06	2.54	1.91	5.48	10.82	8.85	receptor like protein kinase S.2-like [Helianthus annuus]
c55638.graph_c0	0.26	1.01	0.5	4.96	3.42	4.99	uncharacterized protein LOC110916980 [Helianthus annuus]
c54195.graph_c0	0.93	0	0.41	3.7	8.44	6.52	uncharacterized protein LOC110907106 [Helianthus annuus]
c51702.graph_c0	0.41	0.13	0.37	1.1	1.23	1.07	uncharacterized protein LOC111882235 [Lactuca sativa]
c60063.graph_c0	2.06	15.62	4.21	0	0.22	0.16	germacrene A synthase, partial [Artemisia annua]
c58017.graph_c0	0.22	0	0	2.16	3.49	3.36	uncharacterized protein LOC110922957 [Helianthus annuus]
c50967.graph_c1	0.74	0.57	0.74	2.08	1.87	1.96	calmodulin-binding protein 60 A-like [Helianthus annuus]
c41706.graph_c0	5.23	7.09	5.98	13.28	8.65	12.63	uncharacterized protein LOC110934222 [Helianthus annuus]
c46203.graph_c0	4.69	9	6.61	2.95	2.1	2.14	Glycoside hydrolase, family 28 [Cynara cardunculus var. scolymus]
c42229.graph_c0	1.9	6.99	8.4	2.84	2.47	2.07	3-ketoacyl-CoA synthase 12-like [Helianthus annuus]
c41235.graph_c0	1.27	1.15	1.52	6.12	6.59	6.06	rho GDP-dissociation inhibitor 1-like [Lactuca sativa]
c49464.graph_c0	2.68	3.58	0.88	6.44	5.81	6.2	6-phosphofructo-2-kinase/fructose-2,6-bisphosphatase-like isoform X2 [Lactuca sativa]
c44879.graph_c0	5.21	4.98	4.49	5.04	8.95	9.94	hypothetical protein Ccrd_000553 [Cynara cardunculus var. scolymus]
c65723.graph_c0	1.04	1.34	0.43	5.51	10.48	8.46	Cyclic nucleotide-binding domain-containing protein [Cynara cardunculus var. scolymus]
c54122.graph_c0	0.46	1.13	1.14	50.61	70.11	68.19	delta(12) fatty acid desaturase DES8.11-like, partial [Lactuca sativa]
c60532.graph_c0	3.64	3.03	4.31	4.6	9.09	7.82	hypothetical protein LSAT_4X4420 [Lactuca sativa]
c59346.graph_c0	21.09	17.82	19.49	9.96	12.14	10.91	hypothetical protein Ccrd_020917 [Cynara cardunculus var. scolymus]
c48034.graph_c0	11.84	11.21	10.03	20.88	30.16	23.85	Cystatin [Cynara cardunculus var. scolymus]
c52373.graph_c0	17.93	20.53	16.25	33.85	51.83	41.96	Calcineurin-like phosphoesterase superfamily domain-containing protein [Cynara cardunculus var. scolymus]
c58060.graph_c0	1.11	1.77	1.34	0.5	0.11	0.37	uncharacterized protein LOC110889566 [Helianthus annuus]
c68737.graph_c0	5.05	3.07	3.51	16.58	22.19	28.76	uncharacterized ATP-dependent helicase C29A10.10c-like [Helianthus annuus]
c63221.graph_c0	2.15	2.9	6.64	11.07	9.87	12.49	calmodulin-binding receptor-like cytoplasmic kinase 2 isoform X1 [Helianthus annuus]
c45671.graph_c2	0	0.25	0	5.11	5.04	4.59	hypothetical protein Ccrd_020771 [Cynara cardunculus var. scolymus]
c54087.graph_c0	0.07	0.11	0.74	0.7	0.84	0.58	putative reverse transcriptase domain-containing protein [Helianthus annuus]
c60059.graph_c0	2.27	1.75	2.3	6.11	10.48	6.45	NDR1/HIN1-like protein 1 [Lactuca sativa]
c68935.graph_c0	5.36	3.3	3.34	0.53	0.83	2.58	PREDICTED: uncharacterized protein LOC104097039, partial [Nicotiana tomentosiformis]
c56899.graph_c0	0.13	0.37	0.59	1.69	2.71	1.06	protein NRT1/ PTR FAMILY 7.3-like [Lactuca sativa]
c52160.graph_c0	1.09	0.39	0.7	1.52	1.81	0.94	Heat shock factor (HSF)-type, DNA-binding [Cynara cardunculus var. scolymus]
c68301.graph_c0	11.34	6.73	9.95	18.78	16.03	17.73	protein of unknown function DUF292, eukaryotic [Cynara cardunculus var. scolymus]
c62772.graph_c0	3.48	1.39	2.21	9.87	17.56	16.08	G-type lectin S-receptor-like serine/threonine-protein kinase At4g27290 isoform X1 [Lactuca sativa]
c62902.graph_c0	13.14	5.35	7.6	3.74	2.79	3.99	hypothetical protein Ccrd_019503 [Cynara cardunculus var. scolymus]
c60455.graph_c0	6.82	3.08	2.61	0.99	0.6	1	putative reverse transcriptase domain-containing protein [Helianthus annuus]
c53633.graph_c0	0	0	0	2.97	4.47	5.8	MYB74 [Chrysanthemum x morifolium]
c64391.graph_c0	4.54	1.87	2.59	9.58	12.84	13.55	calcium-dependent protein kinase 7-like [Helianthus annuus]
c56787.graph_c0	3.03	3.79	2.38	0.56	0.84	1.49	AP2-like ethylene-responsive transcription factor TOE3 isoform X2 [Helianthus annuus]
c58210.graph_c0	4.32	3.83	5.22	20.66	31.04	25.92	hypothetical protein LSAT_7X37501 [Lactuca sativa]
c54562.graph_c0	2.16	6.15	5.78	58.88	37.12	32.87	uncharacterized protein LOC111918093 [Lactuca sativa]
c52099.graph_c0	10.7	9.73	11.63	19.99	28.07	21.65	PREDICTED: cytochrome P450 94C1-like [Juglans regia]
c65707.graph_c0	3.51	3.91	2.59	0.79	1.21	0.74	triadin [Helianthus annuus]
c70717.graph_c2	11	7.13	5.16	2.34	3.71	1.73	uncharacterized protein LOC110914438 [Helianthus annuus]
c61836.graph_c0	2.6	4	5.18	11.48	18.62	17.34	cysteine-rich receptor-like protein kinase 15 [Lactuca sativa]
c48096.graph_c0	8.31	7.78	5.45	1.78	1.8	2.01	hypothetical protein HannXRQ_Chr15g0469381 [Helianthus annuus]
c58038.graph_c0	4.14	2.99	2.65	8.92	14.15	9.83	protein SRG1-like [Lactuca sativa]
c53536.graph_c0	8.41	6.63	5.79	2.82	2.87	3.06	RING-H2 finger protein ATL52-like [Lactuca sativa]
c50681.graph_c0	1.65	1.28	1.26	1.96	5.24	4.16	vesicle-associated membrane protein 722-like [Helianthus annuus]
c71078.graph_c0	29.71	23.32	25.23	11.24	9.88	10.37	subtilisin-like protease SBT2.6 [Helianthus annuus]
c63965.graph_c0	4.34	7.14	5.65	11.72	10.09	12.16	2-isopropylmalate synthase A-like [Helianthus annuus]
c50778.graph_c0	4.02	11.82	9.46	3.06	2.87	4.44	replication protein A 70 kDa DNA-binding subunit B-like [Helianthus annuus]
c50696.graph_c0	2.94	2.06	3.45	6.48	8.45	10.3	type II inositol polyphosphate 5-phosphatase 15 isoform X1 [Helianthus annuus]
c65661.graph_c0	0.14	0	0.69	13.2	21.19	18.41	putative NB-ARC [Helianthus annuus]
c55272.graph_c0	3.79	2.25	2.49	0.61	1.07	0.53	hypothetical protein PHYSODRAFT_311727 [Phytophthora sojae]
c64872.graph_c0	5.54	3.69	5.67	12.48	13.21	12.13	uncharacterized protein LOC111885448 [Lactuca sativa]
c56938.graph_c1	19.22	20.13	17.49	5.24	4.29	4.77	polygalacturonase At1g48100-like [Helianthus annuus]
c67906.graph_c3	3.1	2.91	3.12	1.54	0.86	1.3	Dual-specificity tyrosine-phosphorylation regulated kinase [Handroanthus impetiginosus]
c44196.graph_c0	0	0.56	0.28	4.55	9.08	7.84	probable disease resistance protein At5g66900 [Lactuca sativa]
c61968.graph_c0	104.18	103.14	98.49	150.43	219.83	201	putative nucleophile aminohydrolase (Ntn hydrolases) superfamily protein [Helianthus annuus]
c63463.graph_c0	7.91	21.86	16.2	5.8	3.32	3.26	D-galacturonate reductase-like [Lactuca sativa]
c58331.graph_c1	1.47	0.63	0.81	0.09	0.2	0.27	Pentatricopeptide repeat-containing protein [Cynara cardunculus var. scolymus]
c64452.graph_c0	42.94	18.24	31.77	76.97	78.8	68.2	homogentisate 1,2-dioxygenase [Helianthus annuus]
c56769.graph_c0	4.14	4.39	4.88	11.12	11.8	12.78	putative receptor-like protein kinase At4g00960 isoform X1 [Helianthus annuus]
c55174.graph_c0	0.5	2.58	1.03	22.7	22.36	25.26	putative endopeptidase, NLPC/P60 domain, LRAT-like domain protein [Helianthus annuus]
c56817.graph_c0	0.59	0.28	0.29	18.22	47.74	42.05	dirigent protein 22-like [Helianthus annuus]
c65162.graph_c0	65.26	72.76	65.7	124.82	147.12	122.59	NAD-dependent epimerase/dehydratase [Cynara cardunculus var. scolymus]
c63620.graph_c0	21.57	16.4	19.56	30.03	45.63	41.04	protein HOMOLOG OF MAMMALIAN LYST-INTERACTING PROTEIN 5 [Lactuca sativa]
c53729.graph_c0	18.48	18.77	11.45	30.91	40.96	39.85	protein transport protein Sec61 subunit beta-like [Helianthus annuus]
c56616.graph_c0	2.68	4.22	5.07	7.34	7.52	8.63	uncharacterized protein LOC110274852 [Arachis duranensis]
c66898.graph_c0	2.55	2.85	4.5	23.86	27.69	38.52	putative NAC domain-containing protein [Helianthus annuus]
c61398.graph_c0	6.07	7.48	6.41	2.32	2.45	2.32	DNA-directed RNA polymerase III subunit RPC8 isoform X1 [Lactuca sativa]
c42289.graph_c0	6.71	5.86	3.82	2.3	2.03	1.98	hypothetical protein POPTR_0005s15075g [Populus trichocarpa]
c66583.graph_c0	5.54	4.17	3.65	10.02	11.79	10.22	rust resistance kinase Lr10-like [Helianthus annuus]
c55193.graph_c0	5.38	3.75	4.42	1.02	1.27	1	SWEET sugar transporter [Cynara cardunculus var. scolymus]
c60042.graph_c1	5.8	1.63	3.3	16.96	20.86	14.75	heavy metal-associated isoprenylated plant protein 39-like [Lactuca sativa]
c29625.graph_c0	13.23	22.15	28.05	6.62	6.63	4.2	Barwin-like endoglucanase [Cynara cardunculus var. scolymus]
c54540.graph_c0	30.34	23.15	21.95	41.84	52.76	58.78	subtilisin-like protease SBT3.17 [Lactuca sativa]
c63346.graph_c1	10.89	11.39	9.5	4.97	2	4.4	65-kDa microtubule-associated protein 1-like [Lactuca sativa]
c60608.graph_c0	23.13	30.96	27.97	83.03	125.81	110.66	germin-like protein subfamily 2 member 4 [Helianthus annuus]
c55712.graph_c0	4.4	5.16	2.84	7.42	19.22	11.31	polyphenol oxidase I, chloroplastic-like [Helianthus annuus]
c65012.graph_c0	0	0	0.08	5.64	7.13	6.51	uncharacterized protein LOC110922957 [Helianthus annuus]
c60581.graph_c0	7.86	4.02	5.11	7.99	13.22	13.35	SNAP25 homologous protein SNAP33-like [Helianthus annuus]
c71255.graph_c0	133.02	91.23	101.71	205.52	253.82	259.62	protein NBR1 homolog isoform X1 [Helianthus annuus]
c56018.graph_c0	5.6	51.48	30.66	5.22	5.01	5.47	GDSL esterase/lipase At5g45950-like [Helianthus annuus]
c59490.graph_c1	14.28	8.96	10.62	3.6	4.9	5.39	uncharacterized protein LOC110920867 [Helianthus annuus]
c61556.graph_c0	3.59	2.77	2.5	0.86	0.97	1.58	phosphatidylinositol/phosphatidylcholine transfer protein SFH13-like isoform X1 [Helianthus annuus]
c55320.graph_c0	0	0.27	0	5.34	6.94	4.92	TMV resistance protein N-like [Helianthus annuus]
c49789.graph_c0	42.36	27.97	25.84	14.83	11.36	11.42	hypothetical protein LSAT_1X11180 [Lactuca sativa]
c45814.graph_c0	4.71	8.99	8.11	13.99	21.81	20.82	putative DC1, Zinc finger, RING/FYVE/PHD-type [Helianthus annuus]
c65243.graph_c0	86.26	49.26	66.54	14.8	11.09	12.32	protein WALLS ARE THIN 1-like [Helianthus annuus]
c54331.graph_c0	13.84	7.56	6.2	1.93	2.61	1.77	GATA transcription factor 6-like [Lactuca sativa]
c58345.graph_c0	24.02	11.07	16.62	39.1	52.49	55.88	hexose carrier protein HEX6 [Lactuca sativa]
c66192.graph_c0	114.27	73.84	105.97	39.3	32.31	28.42	Auxin responsive SAUR protein [Cynara cardunculus var. scolymus]
c46080.graph_c0	10.03	5.94	8.72	20.41	37.47	34.58	putative inorganic pyrophosphatase [Helianthus annuus]
c61557.graph_c0	8.96	5.43	6.05	1.26	3.81	3.79	hypothetical protein LSAT_6X86741 [Lactuca sativa]
c65199.graph_c0	14.29	19.16	16.16	6.52	5.77	5.91	probable xyloglucan glycosyltransferase 12 [Lactuca sativa]
c67345.graph_c1	6.69	4.88	3.65	1.89	1.62	2.02	phospholipase D alpha 1-like [Lactuca sativa]
c53327.graph_c1	5.46	6.72	7.8	24.84	44.43	30.78	sodium/calcium exchanger NCL2-like isoform X2 [Helianthus annuus]
c70929.graph_c0	1.63	1.66	3.15	15.07	18.98	20.14	probable disease resistance protein At5g66900 [Lactuca sativa]
c69824.graph_c0	0.9	1.05	0.93	1.83	2.85	2.67	VIN3-like protein 1 isoform X1 [Helianthus annuus]
c62095.graph_c0	4.98	3.97	4.1	1.08	1.55	2.48	hypothetical protein TSUD_264000 [Trifolium subterraneum]
c47442.graph_c0	2.54	4.63	4.47	1.9	1.84	1.36	uncharacterized protein At4g26485 [Helianthus annuus]
c59146.graph_c0	6.67	11.13	10.59	29.9	30.47	35.39	AP2/ERF transcription factor [Artemisia annua]
c64869.graph_c0	5.27	6.14	8.05	2.27	2.15	2.48	protein ESKIMO 1-like [Lactuca sativa]
c48963.graph_c1	10.63	27.37	18.3	8.82	4.31	6.39	succinate-semialdehyde dehydrogenase, mitochondrial-like [Helianthus annuus]
c51499.graph_c0	3.38	5.05	2.93	1.41	1.73	0.92	transcription factor bHLH30-like [Helianthus annuus]
c62172.graph_c0	6.19	3.43	5.49	1.45	1.76	1.49	vinorine synthase-like [Helianthus annuus]
c44932.graph_c0	0.41	0	0.55	2.99	2.55	3.64	eukaryotic translation initiation factor 2 subunit 3-like [Dorcoceras hygrometricum]
c67898.graph_c0	15.89	10.47	14.07	5.98	5.3	5.85	auxin response factor 8-like [Lactuca sativa]
c63889.graph_c0	6.65	16.83	16.45	28.56	30.45	26.56	L-ascorbate oxidase homolog [Helianthus annuus]
c61764.graph_c0	11.25	6.59	8.22	3.19	2.33	2.94	embryogenesis-associated protein EMB8-like isoform X1 [Helianthus annuus]
c66272.graph_c0	0.82	3.25	3.32	7.6	9.37	9.52	serine/threonine-protein kinase OXI1-like [Helianthus annuus]
c66319.graph_c0	6.27	7.42	7.03	1.97	2.18	2.06	anthranilate phosphoribosyltransferase, chloroplastic-like [Lactuca sativa]
c66278.graph_c0	40.24	41.78	56.91	73.55	90.5	77.02	NIM1-like protein 1 [Helianthus annuus]
c68498.graph_c0	38.37	39.9	36.84	77.98	116.55	81.31	Peptide-N4-(N-acetyl-beta-glucosaminyl)asparagine amidase A [Cynara cardunculus var. scolymus]
c57358.graph_c1	15.21	25.28	25.34	10.85	5.57	6.46	alpha-1,4 glucan phosphorylase L-1 isozyme, chloroplastic/amyloplastic [Lactuca sativa]
c60970.graph_c0	0	0.07	0.06	6.2	14.55	13.11	putative EGF-like domain, Wall-associated receptor kinase, galacturonan-binding domain protein [Helianthus annuus]
c49053.graph_c0	23.51	18.89	23.16	39.29	58.69	48.59	LPS-induced tumor necrosis factor alpha factor [Cynara cardunculus var. scolymus]
c67902.graph_c0	26.38	43.74	36.96	67.16	99.46	54.81	phosphoenolpyruvate carboxylase 2-like [Lactuca sativa]
c39487.graph_c0	0	0	0.04	2.47	2.42	2.1	uncharacterized protein LOC105915099 [Setaria italica]
c45804.graph_c0	0.55	0.98	0.61	38.19	68	55.77	Histidine phosphatase superfamily, clade-1 [Cynara cardunculus var. scolymus]
c64745.graph_c2	1.53	1.4	2.22	37.47	27.19	37.79	probable serine/threonine-protein kinase PIX7 [Helianthus annuus]
c65537.graph_c0	1.57	1.09	1.01	10.71	18.67	15.6	E3 ubiquitin-protein ligase RGLG2-like [Lactuca sativa]
c67396.graph_c0	4.54	3.21	4.25	26.49	41.73	38.71	cyclic nucleotide-gated ion channel 1-like [Lactuca sativa]
c63548.graph_c1	14.08	11.8	12.61	6.91	6.36	4.62	trafficking protein particle complex II-specific subunit 120 homolog [Helianthus annuus]
c65931.graph_c1	1.1	1.29	1.43	2.96	6.51	5.33	uncharacterized protein LOC111912512 [Lactuca sativa]
c57694.graph_c0	6.86	4.08	6.95	11.57	10.39	9.77	hypothetical protein Ccrd_018791, partial [Cynara cardunculus var. scolymus]
c51963.graph_c0	9.76	6.87	5.17	1.54	4.57	2.72	NAC domain-containing protein 72-like [Lactuca sativa]
c70815.graph_c0	5.12	3.1	4.21	7.85	17.85	14.49	hypothetical protein Ccrd_007164 [Cynara cardunculus var. scolymus]
c62535.graph_c0	0.48	0.11	0	4.01	7.3	7.76	LURP1-like domain-containing protein [Cynara cardunculus var. scolymus]
c53785.graph_c0	0.55	0.15	0.63	2.17	2.08	3.85	Concanavalin A-like lectin/glucanase, subgroup [Cynara cardunculus var. scolymus]
c56103.graph_c0	5.11	18.95	9.51	2.37	1.31	1.53	Sulfotransferase domain-containing protein [Cynara cardunculus var. scolymus]
c29760.graph_c3	0	0	0	3.88	9.27	31.48	linoleate 13S-lipoxygenase 2-1, chloroplastic-like [Helianthus annuus]
c47981.graph_c0	17.58	6.49	10.53	2.77	2.76	5.72	uncharacterized protein LOC110916368 [Helianthus annuus]
c63418.graph_c0	0.79	0.88	1.05	30.69	44.68	44.17	putative alpha/Beta hydrolase fold protein [Helianthus annuus]
c49693.graph_c2	0.11	0.07	0.11	0.71	1.08	1.18	LRR receptor-like serine/threonine-protein kinase GSO2 [Helianthus annuus]
c50753.graph_c0	27.73	23.79	24.93	11.09	7.26	5.84	E3 ubiquitin-protein ligase ATL4-like [Lactuca sativa]
c59709.graph_c0	89.85	29.63	36.4	5.89	4.95	4.18	Senescence regulator [Cynara cardunculus var. scolymus]
c67375.graph_c0	5.02	6.62	6.18	2.18	1.71	2.77	pentatricopeptide repeat-containing protein At2g45350, chloroplastic [Helianthus annuus]
c70446.graph_c0	35.38	36.62	37.9	84.42	134.64	120.57	hypothetical protein LSAT_9X123161 [Lactuca sativa]
c48883.graph_c1	21.27	4.86	8.04	1.56	3.63	3.07	uncharacterized protein LOC111917061 isoform X1 [Lactuca sativa]
c71419.graph_c0	0.43	4.16	1.87	0.62	0.61	0.69	uncharacterized protein LOC110878842 [Helianthus annuus]
c65305.graph_c0	18.13	19.14	21.81	30.32	44.72	39.21	Nuclear pore localization protein NPL4 [Cynara cardunculus var. scolymus]
c54882.graph_c0	2.53	3.69	2.04	27.6	34.99	29.96	cytochrome P450 mono-oxygenase [Artemisia annua]
c66509.graph_c0	6.92	2.05	6.65	40.12	17.18	18.78	beta-galactosidase-like isoform X2 [Helianthus annuus]
c65504.graph_c0	0	0.11	0	4.19	7.55	7.04	probable serine/threonine-protein kinase PBL10 [Helianthus annuus]
c47769.graph_c0	3.39	2.25	2.72	0.21	0.19	0.46	Ovate protein family, C-terminal [Cynara cardunculus var. scolymus]
c61299.graph_c0	22.86	25.98	29.04	37.51	57.86	47.42	DNA damage-inducible protein 1-like [Helianthus annuus]
c55956.graph_c0	23.83	31.26	32.97	49.54	66.42	53.22	UDP-glycosyltransferase 73C6-like [Helianthus annuus]
c54605.graph_c0	4.37	4.42	5.74	13.56	10.85	15.96	uncharacterized protein LOC111917288 [Lactuca sativa]
c54691.graph_c0	2.91	2.57	2.48	1.13	0.96	1.24	glutamate receptor 3.2-like [Helianthus annuus]
c55563.graph_c0	37.67	33.26	27.29	16.88	11.47	14.5	histone H2A [Sorghum bicolor]
c54659.graph_c1	9.83	6.61	6.89	1.99	3.12	3.2	cryptochrome I, partial [Phaseolus vulgaris]
c69143.graph_c0	0.65	0.58	0.7	15.81	32.3	25.77	beta-fructofuranosidase, insoluble isoenzyme 1-like isoform X1 [Lactuca sativa]
c69004.graph_c1	22.32	16.14	11.23	9.63	14.67	16.89	protein of unknown function DUF4005 [Cynara cardunculus var. scolymus]
c63335.graph_c0	17.91	18.33	18.65	45.61	59.33	58.98	leucine-rich repeat receptor-like serine/threonine/tyrosine-protein kinase SOBIR1 [Helianthus annuus]
c48353.graph_c0	0.84	0.65	0.71	1.39	1.94	1.59	transcription factor bHLH51-like [Lactuca sativa]
c48234.graph_c0	7.75	3.45	3.67	0.34	1.4	0.9	uncharacterized protein LOC111883556 [Lactuca sativa]
c38227.graph_c0	10.89	14.84	9.88	1.85	3.74	5.99	long chain acyl-CoA synthetase 4-like [Lactuca sativa]
c56560.graph_c0	33.5	16.66	27.49	56.62	75.12	68.02	NAC domain-containing protein 83-like [Helianthus annuus]
c62976.graph_c0	1.06	1.37	1.25	0.35	0.1	0.46	probable methyltransferase PMT15 [Helianthus annuus]
c51240.graph_c0	0	0	0	2.03	5.58	5.61	hypothetical protein Ccrd_020771 [Cynara cardunculus var. scolymus]
c53290.graph_c0	2.14	2.17	2.24	0.59	0.21	0.63	putative SGNH hydrolase-type esterase domain-containing protein [Helianthus annuus]
c66036.graph_c0	25.77	26.35	25.86	50.23	75.67	63.56	3-oxoacyl-[acyl-carrier-protein] synthase II, chloroplastic-like [Lactuca sativa]
c52437.graph_c0	0.74	0.53	0.18	7.92	13.9	14.14	Zinc finger, C2H2 [Cynara cardunculus var. scolymus]
c70477.graph_c0	1.37	0.87	1.04	0.3	0.34	0.7	Leucine-rich repeat-containing protein [Cynara cardunculus var. scolymus]
c71162.graph_c0	85.83	68.28	70.94	31.47	28.74	32.87	phospholipase D delta-like [Lactuca sativa]
c72084.graph_c0	6.94	6.22	5.69	12.57	14.21	11.26	Protein of unknown function DUF538 [Cynara cardunculus var. scolymus]
c54040.graph_c0	9.4	8.56	10.31	22	32.87	30.1	protein NRT1/ PTR FAMILY 5.5-like [Helianthus annuus]
c47448.graph_c1	12.57	4.97	6.16	1.39	2.08	3.37	serine/threonine-protein kinase SAPK2-like isoform X2 [Helianthus annuus]
c60754.graph_c0	33.27	34.07	37.98	65.91	62.69	68.79	aldose 1-epimerase-like [Helianthus annuus]
c59335.graph_c0	2.68	4.65	5.08	6.26	11.08	8.22	leucine-rich repeat receptor protein kinase MSP1-like [Helianthus annuus]
c35675.graph_c0	5.78	4.27	6.48	2.65	2.24	1.76	thaumatin-like protein [Lactuca sativa]
c56704.graph_c0	2.27	5.12	4.78	1.31	1.08	0.46	very-long-chain (3R)-3-hydroxyacyl-CoA dehydratase 2 [Helianthus annuus]
c71395.graph_c0	3.82	1.36	1.38	4.4	5.28	4.88	putative protein of unknown function DUF2921 [Helianthus annuus]
c65018.graph_c0	5.62	3.02	2.23	1.01	1.32	1.47	transmembrane protein 45B [Helianthus annuus]
c49879.graph_c0	0.25	0.66	0.16	2.48	2.67	3.34	hypothetical protein Ccrd_013012 [Cynara cardunculus var. scolymus]
c54872.graph_c0	1.42	1.96	0.95	8.7	9.1	9.46	hypothetical protein POPTR_T011800v3, partial [Populus trichocarpa]
c70178.graph_c0	70.03	36.09	53.71	22.46	22.65	22.35	EIN3-binding F-box protein 2-like isoform X1 [Helianthus annuus]
c53640.graph_c0	29.91	10.85	12.88	34.55	47.95	44.29	uncharacterized protein LOC110937807 [Helianthus annuus]
c48676.graph_c0	3.32	4.33	2.88	14.06	27.03	25.98	putative zinc finger, RING/FYVE/PHD-type [Helianthus annuus]
c65372.graph_c0	1.25	4.35	3.23	640.85	1154.74	851.83	22.0 kDa heat shock protein-like [Lactuca sativa]
c53393.graph_c1	1.48	1.39	1.74	0.12	0.17	0.21	ABC transporter G family member 6-like [Helianthus annuus]
c63301.graph_c0	0	0	0	2.71	6.29	6.48	probable WRKY transcription factor 70 [Helianthus annuus]
c45968.graph_c0	3.16	2.63	2.88	1.26	0.79	1.24	hypothetical protein LSAT_8X91520 [Lactuca sativa]
c56470.graph_c0	1.39	1.07	1.08	4.56	5.9	6.85	U-box domain-containing protein 11-like [Helianthus annuus]
c50785.graph_c0	0.69	0.17	0.66	4.66	3.06	8.12	major allergen Pru ar 1-like [Lactuca sativa]
c59708.graph_c0	8.26	10.65	11.75	22.13	27.15	22.35	uncharacterized protein LOC110930708 [Helianthus annuus]
c57616.graph_c0	43.94	48.81	57.14	81.68	136.77	126.6	Glycosyltransferase 39 like protein, partial [Cynara cardunculus var. scolymus]
c65256.graph_c0	13.66	9.32	12.88	20.03	34.01	24.08	hypothetical protein Ccrd_016082 [Cynara cardunculus var. scolymus]
c61583.graph_c1	8.49	6.45	7.03	13.66	16.97	10.12	uncharacterized protein LOC111907979 [Lactuca sativa]
c66268.graph_c0	8.98	20.83	22.35	47.9	53.3	52.21	Plant organelle RNA recognition domain-containing protein [Cynara cardunculus var. scolymus]
c61913.graph_c1	65.13	60.64	56.64	28.75	28.8	27.22	Myb-like domain-containing protein [Cynara cardunculus var. scolymus]
c49823.graph_c0	8.06	10.7	11.81	3.82	2.54	2.92	DOMON domain-containing protein [Cynara cardunculus var. scolymus]
c64182.graph_c0	10.48	10.9	11.62	22.08	26.54	25.65	lysosomal Pro-X carboxypeptidase-like [Lactuca sativa]
c71522.graph_c0	5.84	6.87	4.97	20.55	41.75	22.65	cellulose synthase Z632 [Zinnia violacea]
c67717.graph_c0	142.46	68.55	90.16	44.5	40.79	42.2	synaptotagmin-2-like [Helianthus annuus]
c51798.graph_c0	5.14	6.79	5.58	1.73	3.35	1.45	probable carboxylesterase 8 [Lactuca sativa]
c53730.graph_c0	1.38	0.83	1.8	5.48	14.11	11.8	hypothetical protein Ccrd_002251 [Cynara cardunculus var. scolymus]
c51900.graph_c1	5.17	2.19	4.06	6.46	11.99	7.3	grpE protein homolog 2, mitochondrial [Lactuca sativa]
c67830.graph_c1	107.06	120.95	121.34	210.49	364.49	310.74	Heat shock protein Hsp90 [Cynara cardunculus var. scolymus]
c57610.graph_c0	0.27	0.66	0.13	4.36	12.9	13.69	Zinc finger, RING/FYVE/PHD-type [Cynara cardunculus var. scolymus]
c58539.graph_c0	1.55	3.98	2.08	0.82	0.96	0.65	protein ECERIFERUM 1 [Lactuca sativa]
c52335.graph_c0	0.28	0	0.2	5.84	9.33	9.71	pectin acetylesterase 8-like [Helianthus annuus]
c56874.graph_c0	10.97	6.35	6.48	6.45	3.97	4.11	uncharacterized protein LOC110893380 [Helianthus annuus]
c63894.graph_c0	6.06	3.76	3.87	17.2	17.99	20.84	NIN-like protein, partial [Chrysanthemum x morifolium]
c62923.graph_c0	1.43	2.39	2.35	9.15	10.72	11.21	ubiquitin [Moesziomyces antarcticus]
c44038.graph_c1	4.2	0.5	0.85	19.02	6.93	9.09	bidirectional sugar transporter SWEET14-like [Helianthus annuus]
c52937.graph_c0	9.95	3.43	5.07	1.81	3.03	1.77	crocetin glucosyltransferase, chloroplastic-like [Lactuca sativa]
c64482.graph_c0	205.68	251.03	293.18	108.07	78.76	89.32	sesquiterpene synthase 1 [Matricaria chamomilla var. recutita]
c63334.graph_c0	9.74	9.3	12.74	17.35	17.4	23.48	Homeodomain-like protein [Cynara cardunculus var. scolymus]
c54356.graph_c0	4.61	4.49	3.51	8.29	8.24	6.63	Glycosyl transferase, family 8 [Cynara cardunculus var. scolymus]
c70770.graph_c0	1.21	1.01	1.24	7.44	10.72	10.27	putative serine/threonine/dual specificity protein kinase, catalytic domain-containing protein [Helianthus annuus]
c47818.graph_c0	2.09	2.35	1.95	6.32	8.71	6.58	probable protein phosphatase 2C 35 isoform X2 [Helianthus annuus]
c59775.graph_c0	12.81	4.03	2.11	33.41	49.29	54.57	protein FAR1-RELATED SEQUENCE 5-like [Helianthus annuus]
c56783.graph_c0	8.11	3.19	4.68	2.9	5.29	6.3	PREDICTED: uncharacterized protein LOC103699369, partial [Phoenix dactylifera]
c53605.graph_c0	4.33	5.52	2.79	0	0.14	1.25	polygalacturonase-like [Lactuca sativa]
c59680.graph_c0	2.19	1.58	1.51	0.75	0.27	0.89	potassium channel AKT1-like [Helianthus annuus]
c33061.graph_c0	0.18	0	0	2.98	6.21	3.69	sodium transporter HKT1-like [Lactuca sativa]
c60671.graph_c0	4.4	2.38	2.12	8.76	17.62	15.82	putative MATE efflux family protein [Helianthus annuus]
c45773.graph_c0	0.45	0	0.29	2.63	3.58	5.63	NAC domain-containing protein 90-like [Helianthus annuus]
c64840.graph_c0	5.04	4.12	5.56	24.98	35.74	34.03	G-type lectin S-receptor-like serine/threonine-protein kinase At1g34300 [Helianthus annuus]
c68062.graph_c1	18.61	12.95	15.9	0.74	1.56	2.22	uncharacterized protein LOC110932644 [Helianthus annuus]
c65709.graph_c0	15.97	9.01	12.61	20.65	24.11	25.38	SNAP25 homologous protein SNAP33-like [Lactuca sativa]
c64712.graph_c1	0.23	0.59	0.4	0.8	1.02	1.06	uncharacterized protein LOC110943010 [Helianthus annuus]
c45612.graph_c0	0.09	0.25	0.09	1.05	1.62	3.16	uncharacterized protein LOC110696441 [Chenopodium quinoa]
c62849.graph_c0	27.63	32.41	36.33	66.21	100.1	68.15	AAA+ ATPase domain-containing protein [Cynara cardunculus var. scolymus]
c61951.graph_c0	28.01	16.78	20.45	10.2	8.44	8.08	aldehyde oxidase GLOX-like [Lactuca sativa]
c59867.graph_c0	0	0	0.12	2.28	2.68	2.69	putative PB1 domain-containing protein [Helianthus annuus]
c56405.graph_c0	3.91	2	1.05	0.76	0.3	0.97	protein IQ-DOMAIN 14-like [Lactuca sativa]
c66705.graph_c0	0.3	0.3	0.22	1.35	0.72	0.76	LRR receptor-like serine/threonine-protein kinase FLS2 [Helianthus annuus]
c50013.graph_c0	4.08	6.28	4.72	0.87	0.78	0.52	PREDICTED: uncharacterized protein LOC105122797 isoform X1 [Populus euphratica]
c64208.graph_c0	7.68	7.24	6.96	3.48	2.36	2.2	probable LRR receptor-like serine/threonine-protein kinase At1g67720 isoform X2 [Helianthus annuus]
c59132.graph_c0	14.16	24.58	27.59	62.69	98.39	67.96	hypothetical protein Ccrd_019827 [Cynara cardunculus var. scolymus]
c68372.graph_c0	4.18	8.73	4.86	0.28	1.46	3.18	transcription factor MYB41-like [Helianthus annuus]
c52232.graph_c1	2.22	3.19	2.78	4.18	7.55	6.34	PREDICTED: potassium transporter 11-like isoform X1 [Glycine max]
c47861.graph_c0	0.81	0.47	0.37	3.35	3.78	5.26	Nucleotide-binding, alpha-beta plait [Cynara cardunculus var. scolymus]
c56690.graph_c0	8.09	5.9	7.71	2.05	2.65	2.42	transcription repressor OFP15-like [Lactuca sativa]
c60593.graph_c1	7.92	17.92	11.45	23.06	23.38	26.76	phenylalanine ammonia-lyase [Chrysanthemum boreale]
c49902.graph_c1	5.25	6.1	3.6	8.06	9.15	11.66	Protein of unknown function DUF3475 [Cynara cardunculus var. scolymus]
c48091.graph_c0	36.23	25.08	25.16	7.1	2.34	5.61	uncharacterized protein LOC110928491 [Helianthus annuus]
c57025.graph_c0	3.21	4.65	5.61	2.05	1.3	1.56	uncharacterized protein LOC110930878 [Helianthus annuus]
c51930.graph_c0	0.35	1.03	0.41	959.83	2321.58	3908.58	uncharacterized protein LOC110905047 [Helianthus annuus]
c62439.graph_c0	9.82	9.76	7.26	116.25	222.66	173	acidic endochitinase SE2-like [Lactuca sativa]
c64744.graph_c0	7.03	5.19	7.72	26.83	24.07	27.27	uncharacterized protein LOC111877833 [Lactuca sativa]
c69646.graph_c1	1.39	1.33	2.17	0.37	0.54	0.35	uncharacterized protein LOC110898701 [Helianthus annuus]
c54091.graph_c0	2	3.15	0.65	6.23	7.64	4.62	hypothetical protein Ccrd_024048 [Cynara cardunculus var. scolymus]
c67764.graph_c0	2.57	2.58	2.12	2.69	5.56	5.62	probably inactive leucine-rich repeat receptor-like protein kinase At5g48380 [Lactuca sativa]
c52770.graph_c0	6.79	10.77	5.64	0.31	0.94	2.46	non-specific lipid transfer protein GPI-anchored 2-like isoform X2 [Lactuca sativa]
c57729.graph_c0	8.69	3.32	3.71	1.23	0.93	1.96	anthocyanidin 3-O-glucosyltransferase 2-like [Lactuca sativa]
c31951.graph_c1	21.42	57.44	58.19	13	16.2	14.33	chlorophyll a-b binding protein of LHCII type 1-like [Helianthus annuus]
c59849.graph_c0	13.83	16.08	18.47	27.91	49.24	36.95	dnaJ protein P58IPK homolog [Lactuca sativa]
c57609.graph_c0	16.07	11.1	13.34	20.85	31.48	24.1	putative FAD/NAD(P)-binding oxidoreductase family protein [Helianthus annuus]
c70755.graph_c1	3.78	5.04	3.97	33.57	47.53	51.35	Heat shock protein 70 family [Cynara cardunculus var. scolymus]
c67680.graph_c0	8.96	7.56	6.34	26.37	29.97	31.1	calcium-transporting ATPase 2, plasma membrane-type-like isoform X1 [Helianthus annuus]
c68321.graph_c0	5.75	2.77	3.38	15.18	24.35	23.47	uncharacterized protein LOC110882819 [Helianthus annuus]
c56879.graph_c0	0.64	1.57	4.14	20.7	27.78	23.49	hypothetical protein LSAT_4X179820 [Lactuca sativa]
c63975.graph_c0	7.39	4.11	5.01	3.28	1.12	2.16	ethylene-responsive transcription factor RAP2-7-like isoform X4 [Helianthus annuus]
c69451.graph_c0	4.46	2.55	4.15	8.06	8.07	7.17	TMV resistance protein N-like [Helianthus annuus]
c41890.graph_c0	0	0	0	2.63	3.71	3.01	cysteine-rich receptor-like protein kinase 26 isoform X3 [Helianthus annuus]
c68719.graph_c0	11.09	9.53	11.4	29.04	35.97	39.61	ankyrin repeat-containing protein ITN1-like [Helianthus annuus]
c55319.graph_c0	14.84	9.31	10.24	19.49	26.25	21.67	protein CURVATURE THYLAKOID 1A, chloroplastic-like [Helianthus annuus]
c57078.graph_c0	20.59	13.88	18.95	29.8	37.56	29.59	TALE protein, partial [Chrysanthemum x morifolium]
c68849.graph_c0	6	3.23	4.04	20.27	39.05	35.95	LOW QUALITY PROTEIN: ABC transporter B family member 11-like [Lactuca sativa]
c62198.graph_c0	0.12	0.46	0.55	7.16	9.81	10.28	G-type lectin S-receptor-like serine/threonine-protein kinase At4g27290 isoform X2 [Lactuca sativa]
c68223.graph_c0	18.52	16.54	21.48	32.84	41.75	34.96	protein NRT1/ PTR FAMILY 3.1-like [Lactuca sativa]
c52306.graph_c0	33.03	36.86	30.49	11.68	11.5	10.71	beta-galactosidase 3-like [Helianthus annuus]
c52478.graph_c0	1.25	6.08	1.98	0	0.09	0.17	cytochrome P450 mono-oxygenase [Artemisia annua]
c64826.graph_c0	4.91	5.35	4.24	0.64	0.29	0.85	Glycoside hydrolase, family 9 [Cynara cardunculus var. scolymus]
c60482.graph_c0	34.28	38.78	43.42	12.34	15.49	14.97	trehalose-phosphate phosphatase A-like [Helianthus annuus]
c53995.graph_c0	31.46	21.85	24.1	9.04	11.23	9.86	glucomannan 4-beta-mannosyltransferase 9-like [Helianthus annuus]
c41936.graph_c0	1.76	1.4	2.06	9.37	9.36	8.03	uncharacterized protein LOC111878683 [Lactuca sativa]
c57449.graph_c0	9.62	5.46	6.53	3.24	2.91	2.77	Pentatricopeptide repeat-containing protein [Cynara cardunculus var. scolymus]
c63151.graph_c0	0.57	1.1	0.64	0.08	0.17	0.17	protein STICHEL-like 2 isoform X1 [Helianthus annuus]
c68904.graph_c1	16.9	7.76	10.3	2.93	2.74	3.15	DnaJ domain-containing protein [Cynara cardunculus var. scolymus]
c56788.graph_c0	10.3	7.81	7.87	11.77	31.16	19.22	cinnamyl alcohol dehydrogenase 1-like [Lactuca sativa]
c56339.graph_c0	56.81	57.59	57.19	101.99	145.75	133.27	26S proteasome non-ATPase regulatory subunit 14 homolog [Lactuca sativa]
c43344.graph_c0	10	7.09	7.8	16.55	22.25	24.25	cysteine-rich receptor-like protein kinase 3 [Lactuca sativa]
c63326.graph_c0	9.91	7.95	8.32	12.85	17.7	15.9	putative multi antimicrobial extrusion protein [Helianthus annuus]
c56329.graph_c0	23.02	13.47	15.56	29.81	37.16	40.71	probable WRKY transcription factor 26 [Helianthus annuus]
c62276.graph_c1	1.3	0.26	1.07	1.64	3.58	1.73	Concanavalin A-like lectin/glucanase superfamily [Cynara cardunculus var. scolymus]
c53778.graph_c0	0.34	0.46	0.25	3.61	2.88	2.66	uncharacterized protein LOC110895145 [Helianthus annuus]
c60113.graph_c0	15.97	12.66	13.76	59.77	78.81	71.97	uncharacterized protein LOC110909235 [Helianthus annuus]
c69601.graph_c1	3.28	2.47	2.37	6.48	7.63	8.1	uncharacterized protein LOC111879402 isoform X4 [Lactuca sativa]
c52767.graph_c0	8.71	10.21	13.06	21.1	26.15	26.35	putative protein of unknown function DUF868, plant [Helianthus annuus]
c45478.graph_c0	30.18	35.41	40.89	63.59	101.34	52.78	molybdate transporter 2 [Lactuca sativa]
c51679.graph_c0	5686.47	6659.35	6942.12	3207.14	2597.84	2524.37	chlorophyll a-b binding protein P4, chloroplastic-like [Helianthus annuus]
c56436.graph_c0	0.53	0.09	0.75	3.87	4.1	6.47	serine carboxypeptidase-like 13 [Lactuca sativa]
c71675.graph_c0	4.52	3.92	3.32	5.34	12.35	10.58	uncharacterized protein LOC110941936 [Helianthus annuus]
c54287.graph_c0	43.44	52.62	49.09	19.87	19.38	18.04	serine carboxypeptidase-like 13 [Helianthus annuus]
c56544.graph_c0	1.78	3.45	4.32	9.98	9.05	9.81	putative PB1 domain-containing protein [Helianthus annuus]
c50233.graph_c0	7.29	2.48	2.63	8.15	7.55	8.04	Peptidase S9A/B/C, oligopeptidase, N-terminal beta-propeller [Cynara cardunculus var. scolymus]
c54350.graph_c0	36.69	19.12	25.08	68.65	80.23	78.19	sugar transport protein 14-like [Lactuca sativa]
c63996.graph_c0	16.66	9.93	13.62	17.79	24.53	28.98	putative disease resistance protein RGA3 [Lactuca sativa]
c64684.graph_c0	5.97	12.34	9.41	12.44	23.77	23.54	3-ketoacyl-CoA synthase 9-like [Lactuca sativa]
c59215.graph_c0	8.38	7.16	7.96	17.17	24.68	25.37	protein AUXIN SIGNALING F-BOX 2-like isoform X1 [Helianthus annuus]
c65776.graph_c1	0.67	0.42	0.66	3.88	5.85	4.06	hexokinase, partial [Artemisia tridentata]
c62102.graph_c0	2.74	2.43	1.67	2.72	6.39	7.1	probable serine/threonine-protein kinase WNK5 [Helianthus annuus]
c54954.graph_c0	0.05	0.21	0.05	0.8	0.96	1.19	putative receptor protein kinase ZmPK1 [Lactuca sativa]
c55769.graph_c0	332.17	250.14	266.78	1366.69	1917.86	1847.2	putative glutamine synthetase [Helianthus annuus]
c53188.graph_c0	4.71	5.93	6.55	14.56	19.43	20.71	OPA3-like protein [Lactuca sativa]
c62904.graph_c0	3.32	1.54	1.55	14.92	14.88	10.33	hypothetical protein HannXRQ_Chr02g0054101 [Helianthus annuus]
c59916.graph_c0	0.62	0.09	0	3.8	5.86	6.34	bifunctional nuclease, partial [Zinnia violacea]
c53137.graph_c0	107.43	55.54	72.95	167.4	157.85	183.9	hypothetical protein Ccrd_016857 [Cynara cardunculus var. scolymus]
c49328.graph_c0	0.67	0.29	0.18	6.2	8.74	19.59	hypothetical protein LSAT_3X37701 [Lactuca sativa]
c59211.graph_c0	0	0.29	0	13.06	26.95	21.07	hypothetical protein LSAT_5X185301 [Lactuca sativa]
c65588.graph_c0	13.21	11.65	12.67	20.28	24.8	22.89	protein SUPPRESSOR OF K(+) TRANSPORT GROWTH DEFECT 1-like [Lactuca sativa]
c50140.graph_c0	0.47	1.21	0.91	8.29	17.61	16.4	VQ motif-containing protein 22-like [Lactuca sativa]
c57987.graph_c2	68.72	37.53	50.57	15.93	20.46	17.07	hypothetical protein VITISV_042570, partial [Vitis vinifera]
c69581.graph_c0	5.63	2.6	3.2	1.22	1.42	0.54	TALE protein, partial [Chrysanthemum x morifolium]
c57648.graph_c0	8.05	13.71	14.78	5.73	3.32	4.3	putative S-adenosylmethionine carrier 1 [Helianthus annuus]
c65399.graph_c0	3.53	7.59	3.89	1.9	1.35	2.02	cellulose synthase CesA-1 [Zinnia violacea]
c51386.graph_c0	45.8	17.29	21.52	11.21	7.11	12.73	basic form of pathogenesis-related protein 1-like [Lactuca sativa]
c55820.graph_c0	38.02	6.84	8.92	3.16	4.38	3.59	U-box domain-containing protein 4-like [Lactuca sativa]
c45250.graph_c0	0	0	0.15	3.45	6.35	3.11	glutathione transferase GST 23-like [Lactuca sativa]
c47725.graph_c0	0	0.51	0.51	13.64	21.3	19.41	probable disease resistance protein At5g66900 [Lactuca sativa]
c63346.graph_c2	15.18	11.91	17.32	6.78	5.59	4.21	65-kDa microtubule-associated protein 1-like [Helianthus annuus]
c56327.graph_c0	9.91	3.53	4.87	14.66	17.55	19.33	probable receptor-like protein kinase At2g23200 [Helianthus annuus]
c62302.graph_c0	1853.51	1251.12	1587.9	800.35	523.51	501.68	chaperone protein dnaJ 11, chloroplastic-like [Lactuca sativa]
c65104.graph_c0	4.14	4.29	4.87	8.58	11.09	10.51	Glycoside hydrolase, family 81 [Cynara cardunculus var. scolymus]
c54440.graph_c0	14.75	10.32	13.45	25.82	28.52	31.57	leukotriene A-4 hydrolase homolog [Helianthus annuus]
c71896.graph_c0	180.09	256.12	317.42	487.69	589.35	495.85	uncharacterized protein LOC110941582 isoform X7 [Helianthus annuus]
c45614.graph_c0	4.61	2.61	2.46	5.41	6.58	8.94	uncharacterized protein LOC110898138 [Helianthus annuus]
c49614.graph_c0	0.79	1.83	1.72	7.14	9.23	10.84	putative serine/threonine/dual specificity protein kinase, catalytic domain-containing protein [Helianthus annuus]
c69336.graph_c0	1.99	1.27	2.44	8.34	8.63	9.4	uncharacterized protein LOC110882280 [Helianthus annuus]
c67607.graph_c0	15.34	12.52	15.83	48.34	67.9	54.05	aspartyl protease APCB1 isoform X2 [Helianthus annuus]
c29458.graph_c0	13.57	13.77	18.38	64.33	102.29	86.46	protein PLANT CADMIUM RESISTANCE 2-like [Lactuca sativa]
c66617.graph_c0	4.69	16.84	15.83	35.97	29.99	32.64	Armadillo [Cynara cardunculus var. scolymus]
c65704.graph_c0	39.63	36.31	35.57	56.19	98.46	90.73	Heat shock chaperonin-binding [Cynara cardunculus var. scolymus]
c71496.graph_c0	7.86	4.52	6.47	2.31	6.38	3.11	enoyl-CoA delta isomerase 2, peroxisomal-like [Lactuca sativa]
c69039.graph_c0	9.55	6.18	6.46	46.32	73.08	73.09	cytochrome P450 mono-oxygenase [Artemisia annua]
c47098.graph_c1	0	0	0	2.13	2.67	2.16	pathogenesis-related protein PR-1 type-like [Lactuca sativa]
c61037.graph_c0	0.26	0.28	0.15	1.74	2.54	2.5	disease resistance protein RPM1-like [Lactuca sativa]
c46100.graph_c0	5.34	6.8	6	67.53	109.11	97.14	flavonol 3-sulfotransferase-like [Helianthus annuus]
c55074.graph_c1	1.01	1.31	1.99	3.7	4.3	4	sodium/calcium exchanger NCL1-like [Lactuca sativa]
c48253.graph_c0	1371.59	1009.34	1088.92	507.71	466.17	446.54	nodulin-related protein 1-like [Helianthus annuus]
c51725.graph_c1	9.09	8.45	12.07	16.97	13.91	18.32	hypothetical protein LSAT_6X74981 [Lactuca sativa]
c57519.graph_c0	54.91	31.18	25.69	106.47	75.73	89.29	bidirectional sugar transporter SWEET12-like [Helianthus annuus]
c63070.graph_c0	3.68	3.82	4.67	2.21	0.78	1.07	uncharacterized protein At5g39865-like [Lactuca sativa]
c60627.graph_c0	4.98	5.44	6.72	9.59	16.59	11.95	ABC transporter A family member 2-like [Helianthus annuus]
c54583.graph_c0	1.86	1.25	2.44	3.83	6.32	8.95	MDIS1-interacting receptor like kinase 2-like, partial [Helianthus annuus]
c52946.graph_c0	15.1	4.71	7.2	2.35	1.8	1.39	HD-ZIP protein, partial [Chrysanthemum x morifolium]
c57721.graph_c0	1.99	2.8	3.91	31.35	22.15	29.45	WRKY9 [Chrysanthemum x morifolium]
c64745.graph_c0	3.52	2.29	3.15	19.73	18.59	23.01	probable serine/threonine-protein kinase PIX7 [Helianthus annuus]
c68004.graph_c1	3.02	1.18	0.43	10.61	16.62	21.02	probable serine/threonine-protein kinase PIX13 [Helianthus annuus]
c55694.graph_c1	8.17	6.97	9.46	1.73	2.11	4.21	3-oxoacyl-[acyl-carrier-protein] synthase I, chloroplastic-like [Lactuca sativa]
c60559.graph_c0	326.82	267.67	256.94	459.75	597.15	508.82	ricin B-like lectin R40G3 [Helianthus annuus]
c56195.graph_c0	4.32	2.31	4	1.6	1.02	1.19	hypothetical protein Ccrd_011383 [Cynara cardunculus var. scolymus]
c50063.graph_c0	1.14	4.66	4.22	8.46	11.49	9.57	uncharacterized protein LOC111890742 [Lactuca sativa]
c69530.graph_c0	1.88	2.47	2.74	8.07	10.69	12.17	Apple-like protein [Cynara cardunculus var. scolymus]
c54475.graph_c0	0	0.19	0.09	2.85	4.63	4.65	unnamed protein product [Coffea canephora]
c60873.graph_c0	12.13	16.71	10.37	1.88	2.56	5.36	putative glucose/ribitol dehydrogenase [Helianthus annuus]
c32919.graph_c0	2.28	2.09	3.04	0.56	1.23	0.81	pathogenesis-related protein PR-1-like [Helianthus annuus]
c50233.graph_c1	1.8	0.12	0.61	3.38	3.81	3.22	prolyl endopeptidase-like isoform X3 [Lactuca sativa]
c49777.graph_c0	1.74	0.9	1.22	0	0.13	0	uncharacterized protein LOC110900575 [Helianthus annuus]
c50006.graph_c0	2.74	4.85	2.99	8.71	13.96	10.14	Nucleic acid-binding, OB-fold [Cynara cardunculus var. scolymus]
c50435.graph_c0	6.13	19.55	6.39	0	0	0.18	non-specific lipid-transfer protein 1-like [Helianthus annuus]
c50761.graph_c0	14.62	22.9	18.2	10.44	4.68	5.56	transcription factor PRE6-like [Lactuca sativa]
c61244.graph_c0	4.74	1.49	1.84	0.85	0.83	0.75	uncharacterized protein LOC111882041 [Lactuca sativa]
c69080.graph_c0	5.44	2.13	5.21	28.52	46.64	45.42	brassinosteroid insensitive 1-associated receptor kinase 1, partial [Chrysanthemum boreale]
c57824.graph_c0	7.96	5.57	4.61	18.14	20.76	18.25	uncharacterized protein LOC111912158 [Lactuca sativa]
c60231.graph_c0	1.17	9.62	13.83	157.97	134.54	143.02	protein EXORDIUM-like [Helianthus annuus]
c51033.graph_c0	5.91	4.92	4.91	2.6	2.5	1.09	hypothetical protein LSAT_7X29460 [Lactuca sativa]
c58646.graph_c0	18.13	39.66	36.57	63.95	59.32	57.36	Protein CDI [Capsicum chinense]
c60725.graph_c0	6.65	6.88	8.75	33.07	48.12	49.1	probable disease resistance protein At5g66900 [Lactuca sativa]
c55225.graph_c0	0.29	0.11	0.4	1.88	2.37	1.75	probable methyltransferase PMT15 [Lactuca sativa]
c41898.graph_c0	0.89	0.45	0.8	1.92	1.75	2.2	putative aldo/keto reductase/potassium channel subunit beta [Helianthus annuus]
c54135.graph_c1	14.59	14.5	16.79	22.43	35.97	29.99	hypothetical protein LSAT_4X154680 [Lactuca sativa]
c52258.graph_c0	0	0	0	3.35	3.59	2.02	hypothetical protein HannXRQ_Chr17g0537811 [Helianthus annuus]
c66451.graph_c0	0.05	0	0	1.61	2.52	1.88	Transcription factor GRAS [Cynara cardunculus var. scolymus]
c60444.graph_c0	2.66	3.22	2.3	10.2	16.86	22.18	pleiotropic drug resistance protein 1-like [Lactuca sativa]
c57002.graph_c0	2.63	3.11	3.27	14.7	19.06	10.83	uncharacterized protein LOC110898970 isoform X1 [Helianthus annuus]
c54090.graph_c0	5.25	1.99	2.72	13.02	10.06	3.09	putative protein GAPT [Helianthus annuus]
c65868.graph_c1	4.99	5.68	1.63	13.26	18.01	11.29	dolichyl-diphosphooligosaccharide--protein glycosyltransferase subunit STT3A [Quercus suber]
c55576.graph_c0	1.74	6.31	5	12.5	11.27	8.9	L-ascorbate oxidase-like [Helianthus annuus]
c62011.graph_c0	3.19	2.42	4.63	12.03	15.06	18.16	Syntaxin/epimorphin, conserved site-containing protein [Cynara cardunculus var. scolymus]
c46756.graph_c0	0.47	0.88	1.15	12.19	13.53	17.21	uncharacterized protein LOC110908939 [Helianthus annuus]
c52411.graph_c0	6.99	6.4	6.91	48.28	85.92	60.59	sugar transport protein 13 [Lactuca sativa]
c62887.graph_c0	44.46	28.4	32.27	66.21	133.33	124.1	Glycoside hydrolase, catalytic domain-containing protein [Cynara cardunculus var. scolymus]
c59624.graph_c0	32.66	26.05	21.91	87.39	108.97	123.51	hypothetical protein LSAT_7X37940 [Lactuca sativa]
c57059.graph_c0	26.24	34.99	38.17	69.04	58.42	63.06	Protein of unknown function DUF538 [Cynara cardunculus var. scolymus]
c64576.graph_c0	1.73	1.07	1.95	5.62	7.39	8.01	aspartic proteinase-like protein 2 [Lactuca sativa]
c67104.graph_c1	19.87	12.53	13.89	19.42	28.18	25.09	peroxisomal adenine nucleotide carrier 1-like [Helianthus annuus]
c63901.graph_c0	20.45	14.23	15.83	43.23	66.43	59.47	vacuolar-sorting receptor 1-like [Lactuca sativa]
c67185.graph_c0	0.83	0.76	0.74	2.49	1.93	2.45	sodium/calcium exchanger NCL2-like [Helianthus annuus]
c67008.graph_c0	4.23	3.11	3.11	1.86	1.2	0.96	glucan endo-1,3-beta-glucosidase 4-like [Helianthus annuus]
c52647.graph_c1	2.62	1.3	0.4	86.77	214.7	187.31	hypothetical protein LSAT_3X19461 [Lactuca sativa]
c62528.graph_c0	6.58	3.81	3.88	2.4	1.48	2.13	BTB/POZ-like protein, partial [Cynara cardunculus var. scolymus]
c48797.graph_c0	8.3	5.01	5.85	26.98	25.57	27	hypothetical protein HannXRQ_Chr09g0276061 [Helianthus annuus]
c59062.graph_c0	2.47	4.23	3.42	9	11.98	16.08	putative leucine-rich repeat protein kinase family protein [Helianthus annuus]
c55600.graph_c0	0.17	0.08	0	14.04	22.47	25.18	protein PLANT CADMIUM RESISTANCE 2-like [Helianthus annuus]
c48148.graph_c0	13.41	9.26	13.19	23.48	35.19	31.77	leucine-rich repeat protein 2-like [Lactuca sativa]
c48567.graph_c1	1.25	1.17	1.53	5.05	2.99	3.57	TMV resistance protein N-like isoform X1 [Lactuca sativa]
c49854.graph_c0	4.06	3	3.07	0.83	0.77	0.52	Alpha/beta hydrolase fold-3 [Cynara cardunculus var. scolymus]
c64976.graph_c0	5.1	6.21	5.43	12.76	12.7	12.74	mitogen-activated protein kinase kinase kinase 1-like [Lactuca sativa]
c52949.graph_c2	0	0.11	0.98	5.6	9.38	9.92	hypothetical protein LSAT_2X114981 [Lactuca sativa]
c51291.graph_c0	0.35	3.67	4.41	12.91	26.81	23.93	AAA-ATPase At3g50940-like [Lactuca sativa]
c53158.graph_c0	226.45	199.58	163.85	78.93	81.09	87.18	histone H4 [Zea mays]
c69600.graph_c0	2.33	3.1	1.27	4.25	7.92	7.73	receptor-like protein kinase 5 [Helianthus annuus]
c53109.graph_c0	1.09	0.44	0.59	1.31	2.43	1.59	Alpha/beta hydrolase fold-3 [Cynara cardunculus var. scolymus]
c58427.graph_c0	6.16	2.42	4.68	8.15	9.78	9.44	probable serine/threonine-protein kinase PBL1 [Lactuca sativa]
c41303.graph_c0	28.04	8.45	9.95	2.48	1.87	3.35	Metallothionein-like protein type 2 [Capsicum baccatum]
c48373.graph_c0	0	0.07	0.06	2.46	4.22	4.31	protein ACCELERATED CELL DEATH 6-like isoform X1 [Lactuca sativa]
c64498.graph_c0	50.97	34.71	41.06	71.94	104.1	92.36	serpin-ZX-like [Helianthus annuus]
c68046.graph_c0	3.19	2.2	3.46	7.19	8.9	8.13	PREDICTED: TMV resistance protein N-like isoform X3 [Nelumbo nucifera]
c51121.graph_c0	2.27	0.37	0.97	2.41	4.44	4.78	cytochrome P450 [Cynara cardunculus var. scolymus]
c48049.graph_c0	9.59	13.5	10.2	2.26	4.03	5.51	AMP-binding, conserved site-containing protein [Cynara cardunculus var. scolymus]
c63037.graph_c0	34.58	23.56	26.8	45.16	65.75	60.19	TOM1-like protein 1 [Lactuca sativa]
c63238.graph_c2	74.4	67.08	74.98	98.82	163.15	134	Peptidase T1A, proteasome beta-subunit [Cynara cardunculus var. scolymus]
c66672.graph_c0	1.31	3.05	2.03	7.93	18.26	16.73	C2 calcium-dependent membrane targeting [Cynara cardunculus var. scolymus]
c51444.graph_c0	20.53	8.37	12.47	0.71	0.17	0.63	hypothetical protein LSAT_1X29541 [Lactuca sativa]
c64015.graph_c0	8.14	8.27	10.45	37.99	49.94	49.98	hypothetical protein Ccrd_012958 [Cynara cardunculus var. scolymus]
c47057.graph_c0	3.18	3.06	4.61	10.76	10.72	9.55	two-on-two hemoglobin-3 [Lactuca sativa]
c41541.graph_c0	4.81	5.03	3.01	7.23	12.56	6.78	eukaryotic translation initiation factor, partial [Artemisia annua]
c61338.graph_c0	43.78	38.96	36.33	90.34	152.43	141.52	short-chain dehydrogenase TIC 32, chloroplastic-like [Lactuca sativa]
c57453.graph_c0	314.61	223.74	296.96	579.73	718.25	645.91	LURP1-like domain-containing protein [Cynara cardunculus var. scolymus]
c58650.graph_c0	14.46	15.58	15.63	20.37	27.45	22.86	succinate--CoA ligase [ADP-forming] subunit beta, mitochondrial [Helianthus annuus]
c66381.graph_c1	5.75	4.62	3.77	1.5	1.76	1.32	U-box domain-containing protein 45-like [Helianthus annuus]
c63035.graph_c0	1.5	0.94	1.99	4.54	8.65	7.82	uncharacterized protein LOC111901843 [Lactuca sativa]
c50919.graph_c0	1.76	1.55	1.27	3.14	6.08	5.46	hypothetical protein Ccrd_012771 [Cynara cardunculus var. scolymus]
c51839.graph_c0	134.16	170.17	170.4	57.21	47.86	48.58	auxin-responsive protein IAA16-like [Helianthus annuus]
c51571.graph_c0	15.5	10.6	16.17	6.37	3.92	5.23	auxin-responsive protein SAUR23-like [Helianthus annuus]
c35522.graph_c0	8.14	3.97	5.33	0	0.28	0	protein SCO1 homolog 2, mitochondrial [Lactuca sativa]
c54949.graph_c1	0.73	2	1.45	0.37	0.31	0.3	probable LRR receptor-like serine/threonine-protein kinase IRK isoform X1 [Helianthus annuus]
c57460.graph_c0	13.62	11.31	18.73	58.54	82.54	69.92	vacuolar cation/proton exchanger 3-like [Lactuca sativa]
c67629.graph_c0	5.08	6.15	6.9	27.81	65.63	36.27	2-oxoglutarate-dependent dioxygenase DAO-like [Lactuca sativa]
c59780.graph_c0	0.74	2.62	3.23	3.34	5.48	5.45	ethylene-responsive transcription factor 5-like [Lactuca sativa]
c69926.graph_c1	77.8	76.87	75.1	151.72	153.08	127.37	glycosyltransferase-like At2g41451 [Lactuca sativa]
c53119.graph_c0	0.91	0.95	0.26	2.53	4.25	3.38	metalloendoproteinase 1-MMP-like [Helianthus annuus]
c71801.graph_c0	53.2	48.61	52.55	122.91	164.73	170.03	probable leucine-rich repeat receptor-like protein kinase At1g35710 [Lactuca sativa]
c51622.graph_c0	8.18	4.52	3.6	6.6	8.33	11.93	protein of unknown function DUF3883 [Cynara cardunculus var. scolymus]
c67612.graph_c0	4.16	2.8	2.26	3.08	5.47	5.91	pelargonidin 3-O-(6-caffeoylglucoside) 5-O-(6-O-malonylglucoside) 4&apos;&apos;&apos;-malonyltransferase-like [Helianthus annuus]
c60195.graph_c0	11.66	20.33	14.2	21.11	43.61	39.15	putative PLC-like phosphodiesterase, TIM beta/alpha-barrel domain-containing protein [Helianthus annuus]
c60522.graph_c0	0.72	0.41	0.47	1.24	1.04	1.33	uncharacterized protein LOC110939292 [Helianthus annuus]
c54689.graph_c0	1	0.28	0.61	18.6	21.17	25.15	uncharacterized protein LOC111877688 [Lactuca sativa]
c66692.graph_c0	4.88	3.33	4.34	8.18	9.37	10.53	hypothetical protein Ccrd_013930 [Cynara cardunculus var. scolymus]
c55527.graph_c0	7.21	4.91	4.67	7.7	14.97	11.55	rab escort protein 1 [Lactuca sativa]
c58932.graph_c0	7.4	5.86	7.44	2.73	3.07	3.54	auxin response factor 19-like [Lactuca sativa]
c62216.graph_c0	20.92	24.98	28.75	42.88	57.93	50.92	protein DETOXIFICATION 27-like [Helianthus annuus]
c45844.graph_c0	1.13	2.71	1.34	0.17	0.12	0.04	uncharacterized protein LOC111886577 [Lactuca sativa]
c65567.graph_c0	66.22	43.09	43.24	13.81	23.31	19.03	HD-ZIP protein, partial [Chrysanthemum x morifolium]
c60814.graph_c0	14.38	12.51	12.72	18.67	26.72	30.23	receptor-like protein kinase FERONIA [Helianthus annuus]
c54749.graph_c3	7.67	4.22	5.62	2.18	2.41	3.57	putative heat shock protein 70 family [Helianthus annuus]
c49333.graph_c0	0.21	2.15	1.37	6.74	8.3	8.78	G-type lectin S-receptor-like serine/threonine-protein kinase B120 [Helianthus annuus]
c58940.graph_c0	5.89	11.34	9.73	27.15	26.21	28.84	putative transcription factor MYB44-like protein [Chrysanthemum lavandulifolium]
c65065.graph_c0	10.45	9.95	10.43	36.43	62.24	43.99	LRR receptor-like serine/threonine-protein kinase GSO2 [Lactuca sativa]
c56749.graph_c0	19.01	14.99	12	38.46	73.2	78.45	high-affinity nitrate transporter 3.1-like [Helianthus annuus]
c55906.graph_c0	4.69	3.09	3.69	11.2	15.45	12.36	nuclear transcription factor Y subunit B-3-like [Helianthus annuus]
c61431.graph_c0	7.95	3.8	4.04	1.81	1.89	1.58	uncharacterized protein LOC110877482 [Helianthus annuus]
c58613.graph_c0	3.34	1.66	1.5	3.61	7.91	7.45	F-box protein GID2-like [Lactuca sativa]
c56156.graph_c0	14.97	14.62	12.21	18.68	15.87	20.49	type I inositol polyphosphate 5-phosphatase 2-like isoform X2 [Lactuca sativa]
c54103.graph_c0	0	0	0.15	3.3	5.99	5.95	MYB15 [Chrysanthemum x morifolium]
c60658.graph_c0	21.62	13.91	16.15	25.19	36.8	31.03	endoplasmic reticulum-Golgi intermediate compartment protein 3-like [Lactuca sativa]
c50771.graph_c0	2.58	1.7	2.99	0.98	0.6	0.79	transcription repressor MYB6-like [Lactuca sativa]
c56829.graph_c1	7.13	6.98	6.81	1.83	3.82	2.59	Carbohydrate binding domain CBM49 [Cynara cardunculus var. scolymus]
c53426.graph_c1	1.85	5.07	3.42	0.14	0.91	0.88	3-ketoacyl-CoA synthase 5-like [Helianthus annuus]
c57226.graph_c0	3.43	3.17	2.38	16.18	18.61	14.04	NIN-like protein, partial [Chrysanthemum x morifolium]
c53134.graph_c2	0.71	0.21	0.42	7.91	15.22	14.01	heat shock 70 kDa protein 16-like [Helianthus annuus]
c52461.graph_c0	1.81	0.82	2.81	8.22	11.94	27.25	cyclic phosphodiesterase-like [Helianthus annuus]
c63516.graph_c0	0	0.22	0.11	2.52	3.12	5.29	L-type lectin-domain containing receptor kinase IX.1-like [Lactuca sativa]
c54944.graph_c1	2.89	3.48	5.38	14.89	23.5	17.58	G-type lectin S-receptor-like serine/threonine-protein kinase CES101 [Lactuca sativa]
c65146.graph_c0	24.79	48.35	39.3	15.34	16.2	13.17	hypothetical protein Ccrd_020092 [Cynara cardunculus var. scolymus]
c44149.graph_c0	0.8	1.37	0.15	4.97	10.78	9.81	protein argonaute 2-like [Lactuca sativa]
c49929.graph_c0	2.91	2.45	2.07	5.18	4.35	7.62	Adenylate kinase [Cynara cardunculus var. scolymus]
c68058.graph_c1	0.17	0.08	0.08	2.93	3.85	4.91	PREDICTED: TMV resistance protein N-like [Nelumbo nucifera]
c49372.graph_c0	18.12	7.37	9.13	5.41	2.62	4.25	hypothetical protein HannXRQ_Chr01g0016481 [Helianthus annuus]
c41748.graph_c3	0	0	0	2.34	7.4	4.97	protein HOTHEAD-like [Helianthus annuus]
c19204.graph_c0	4.1	9.78	4.5	11.17	28.67	23.86	delta12-fatty acid acetylenase, partial [Dimorphotheca sinuata]
c50712.graph_c0	3.17	1.2	3.92	13.13	9.83	13.6	NAC domain-containing protein 83-like [Lactuca sativa]
c65370.graph_c0	2.55	1.42	2.03	0.99	0.42	0.72	uncharacterized protein LOC110933474 [Helianthus annuus]
c47380.graph_c0	11.1	8.12	7.91	5.42	1.99	3.32	uncharacterized protein LOC111888262 [Lactuca sativa]
c58174.graph_c0	131.09	125.37	137.3	869.02	1289.32	1125.8	uncharacterized protein LOC110923757 [Helianthus annuus]
c55728.graph_c1	8.88	17.71	11.26	5.22	3.98	6.2	cytochrome b5-like heme/steroid binding domain-containing protein [Cynara cardunculus var. scolymus]
c69958.graph_c0	27.47	18.87	23.1	71.18	123.68	97.55	UDP-glycosyltransferase 71E1-like [Lactuca sativa]
c47188.graph_c0	0	0	0.12	2.56	8.65	4.11	Fatty acid desaturase, type 1 [Cynara cardunculus var. scolymus]
c52169.graph_c0	42.36	30.72	41.09	14.48	17.17	12.72	subtilisin-like protease SBT2.6 [Helianthus annuus]
c60486.graph_c0	20.19	7.94	11.57	4.7	1.84	3.53	glycerophosphodiester phosphodiesterase GDPD2-like [Helianthus annuus]
c46871.graph_c0	4.8	1.67	4.03	0.81	1.17	1.48	CLAVATA3/ESR (CLE)-related protein [Trema orientalis]
c57398.graph_c0	9.1	5.02	9.16	11.7	14.56	14.97	uncharacterized protein LOC111876983 [Lactuca sativa]
c64016.graph_c0	3.38	3.1	4.36	6.61	7.67	6.17	steroid 5-alpha-reductase DET2-like [Lactuca sativa]
c61519.graph_c0	38.42	24.63	38.71	14.69	7.44	9.12	hypothetical protein Ccrd_001234 [Cynara cardunculus var. scolymus]
c56913.graph_c0	3.98	2.52	3.08	7.14	8.51	4.51	uncharacterized protein LOC110910803 [Helianthus annuus]
c51075.graph_c0	0.58	0.11	0.33	2.56	2.26	1.54	Chitinase II [Cynara cardunculus var. scolymus]
c71748.graph_c0	4.33	3.75	4.03	1.27	2.08	1.64	AAA+ ATPase domain-containing protein [Cynara cardunculus var. scolymus]
c46156.graph_c0	26.72	18.22	21.72	40.26	54.69	41.61	UPF0664 stress-induced protein C29B12.11c-like [Lactuca sativa]
c55903.graph_c2	18.79	14.87	18.08	7.07	4.28	5.47	putative potassium transporter [Helianthus annuus]
c69087.graph_c0	2.37	2.11	2.84	4.65	7.59	7.61	probable leucine-rich repeat receptor-like protein kinase At5g49770 [Helianthus annuus]
c68119.graph_c0	113.75	126.99	135.23	211.85	378.63	284.26	protein disulfide-isomerase-like [Helianthus annuus]
c20653.graph_c0	0	0	0	4.25	9.15	6.35	glutathione S-transferase T3-like [Helianthus annuus]
c68695.graph_c0	19.17	14.4	14.54	5.11	3.68	4.32	piriformospora indica-insensitive protein 2-like [Helianthus annuus]
c58215.graph_c5	4.63	2.62	4.41	0.7	0.23	0.89	PREDICTED: uncharacterized protein LOC108221670 [Daucus carota subsp. sativus]
c70099.graph_c0	1.5	1.55	1.29	2.55	3.32	2.67	endoribonuclease Dicer homolog 3a-like isoform X2 [Lactuca sativa]
c64977.graph_c0	0.94	0.77	0.38	0.83	2.04	2.1	protein TRM32-like [Helianthus annuus]
c57561.graph_c0	58.87	38.64	49.77	72.36	110.71	85.2	uncharacterized protein LOC110871727 isoform X2 [Helianthus annuus]
c62547.graph_c0	1.4	0.73	1.14	3.23	4.28	4.23	Disease resistance protein [Cynara cardunculus var. scolymus]
c69497.graph_c0	33.22	45.81	51.92	119.97	115.66	98.58	beta-galactosidase-like isoform X2 [Lactuca sativa]
c58954.graph_c0	6.3	3.14	1.84	0.9	0.55	0.53	LOW QUALITY PROTEIN: B3 domain-containing protein At2g36080 [Lactuca sativa]
c56341.graph_c0	2.24	4.27	2.34	0.9	0.64	0.92	germin-like protein subfamily 3 member 2 [Lactuca sativa]
c58774.graph_c0	5.56	4.44	6.09	73.08	77.11	81.06	hypothetical protein LSAT_8X106200 [Lactuca sativa]
c54603.graph_c0	1.11	1.07	1.27	14.33	16.02	16.86	probable disease resistance protein At5g66900 [Lactuca sativa]
c51603.graph_c0	3.81	2.73	5.07	1.59	1.27	1.79	DExH-box ATP-dependent RNA helicase DExH5, mitochondrial isoform X2 [Helianthus annuus]
c54504.graph_c0	1.95	1.37	0.75	1.76	2.98	1.46	O-acyltransferase WSD1-like [Helianthus annuus]
c69606.graph_c0	2.14	3.02	3.29	0.17	1.04	1.38	U-box domain-containing protein 14 [Lactuca sativa]
c53587.graph_c0	1.39	1.92	1.5	2.57	8.56	2.58	IAA-amino acid hydrolase ILR1-like 6 isoform X1 [Helianthus annuus]
c59094.graph_c0	5.25	9.42	8.06	2.1	2.74	1.01	probable E3 ubiquitin-protein ligase RHY1A isoform X1 [Helianthus annuus]
c38509.graph_c0	1	0.98	2.3	0.44	0.63	0.35	hypothetical protein LSAT_7X11281 [Lactuca sativa]
c48247.graph_c0	14.29	8.54	10.88	34.01	32.82	47.46	hypothetical protein LSAT_6X27941 [Lactuca sativa]
c61982.graph_c0	4.15	1.56	3.65	9.54	11.31	11.81	probable serine/threonine-protein kinase PBL3 [Helianthus annuus]
c47224.graph_c1	4.03	3.74	5.53	7.45	8.68	8.82	Ceramidase [Cynara cardunculus var. scolymus]
c55972.graph_c0	23.81	19.05	24.28	75.42	107.92	116	multicopper oxidase LPR1-like [Helianthus annuus]
c54403.graph_c1	47.41	45.57	52	93.01	133.62	136.57	cinnamyl alcohol dehydrogenase [Artemisia annua]
c45905.graph_c0	7.36	4.28	6.02	1.71	2.73	2.22	basic leucine zipper 43-like [Lactuca sativa]
c49015.graph_c0	14.39	12.46	11.56	25.35	39.69	32.33	nicotinamidase 1 [Helianthus annuus]
c54632.graph_c0	19.86	20.98	29.77	85.51	142.16	119.37	uncharacterized protein LOC111894659 [Lactuca sativa]
c53917.graph_c0	5.33	5.17	5.91	1.37	0.54	0.52	Armadillo-like helical [Cynara cardunculus var. scolymus]
c49987.graph_c0	57.62	89.39	82.72	37.15	30.8	29.15	probable carboxylesterase 8 [Lactuca sativa]
c56938.graph_c0	21.94	35.37	23.49	7.97	5.78	6.33	polygalacturonase At1g48100-like [Lactuca sativa]
c67338.graph_c0	1.06	3.85	0.88	0	0	0.1	AMP-binding, conserved site-containing protein [Cynara cardunculus var. scolymus]
c44628.graph_c0	19.04	19.79	16.58	1.24	2.1	1.56	cytochrome P450 71A1-like [Lactuca sativa]
c56646.graph_c1	2.44	2.1	2.21	13.61	32.48	25.35	sodium/calcium exchanger NCL1-like [Lactuca sativa]
c63930.graph_c0	2.06	1.38	2.42	19.31	23.28	22.33	probable disease resistance protein At5g66900 [Lactuca sativa]
c47496.graph_c0	10.76	7.29	6.2	19.46	29.26	28.89	uncharacterized protein LOC111897370 [Lactuca sativa]
c62076.graph_c0	9.75	14.86	16.27	52.57	66.76	66.91	UDP-glycosyltransferase 73E1-like [Lactuca sativa]
c34659.graph_c0	19.26	61.24	40.66	10.32	7.76	5.21	chlorophyll a-b binding protein of LHCII type 1 [Helianthus annuus]
c57940.graph_c0	5.81	3.26	3.85	1.16	1.06	0.85	SBP-like protein, partial [Chrysanthemum x morifolium]
c57089.graph_c1	0	0.06	0.12	15.6	31.5	25.17	probable metal-nicotianamine transporter YSL7 [Lactuca sativa]
c46416.graph_c0	0.48	0.34	0.43	1.2	0.53	1.73	LOW QUALITY PROTEIN: protein SABRE-like [Lactuca sativa]
c63731.graph_c0	0.79	2.11	1.44	31.63	48.13	42.75	AAA-ATPase At3g50940-like [Lactuca sativa]
c65118.graph_c1	18.58	15.73	17.98	35.07	45.09	42.12	protein of unknown function DUF292, eukaryotic [Cynara cardunculus var. scolymus]
c57210.graph_c0	5.26	4.59	5.8	1.73	1.62	1.42	auxin-responsive protein IAA15-like [Lactuca sativa]
c56991.graph_c0	40.37	43.31	45.1	65.68	106.35	95.69	26S proteasome non-ATPase regulatory subunit 8 homolog A isoform X1 [Lactuca sativa]
c62486.graph_c0	5.47	6.2	6.3	17.44	21.59	18.31	hypothetical protein LSAT_2X123180 [Lactuca sativa]
c46752.graph_c0	1.2	0.62	1.65	2.34	6.54	3.7	1-aminocyclopropane-1-carboxylate oxidase homolog 1-like [Helianthus annuus]
c61981.graph_c1	72	74.34	54.49	28.19	22.72	27.02	protochlorophyllide reductase-like [Helianthus annuus]
c57941.graph_c1	5.22	8.69	6.16	2.18	3.39	3.09	Glycoside hydrolase, family 28, partial [Cynara cardunculus var. scolymus]
c62705.graph_c0	0.28	0.32	0.18	1.51	2.43	2.1	Aminotransferase, class I/classII [Cynara cardunculus var. scolymus]
c48871.graph_c0	0	0	0	1.73	2.5	2.79	C2 calcium-dependent membrane targeting [Cynara cardunculus var. scolymus]
c48589.graph_c0	8.27	17.34	18.47	516.63	754.54	586.74	classical arabinogalactan protein 2-like [Lactuca sativa]
c56252.graph_c0	6.54	8.95	11.23	17.28	19.58	19.42	17.4 kDa class III heat shock protein [Lactuca sativa]
c71053.graph_c0	29.76	23.4	23.94	21.32	13.15	14.58	uncharacterized WD repeat-containing protein C2A9.03-like isoform X1 [Helianthus annuus]
c53660.graph_c1	2.07	2.23	2.49	7.05	12.93	11.89	probable receptor-like serine/threonine-protein kinase At4g34500 [Helianthus annuus]
c52990.graph_c0	0.71	1.09	0.79	2.4	3.08	3.54	DExH-box ATP-dependent RNA helicase DExH12-like [Lactuca sativa]
c61650.graph_c0	51.7	51.24	51.32	179.25	196.44	193.97	G-type lectin S-receptor-like serine/threonine-protein kinase RLK1 [Helianthus annuus]
c48565.graph_c0	0.16	0.15	0	30.25	39.66	25.17	heavy metal-associated isoprenylated plant protein 39-like [Lactuca sativa]
c39841.graph_c0	7.08	6.55	6.14	23.33	23.66	20.54	benzyl alcohol O-benzoyltransferase-like [Helianthus annuus]
c38179.graph_c0	1.38	1.02	0.89	0.46	0.17	0.16	phospholipase SGR2-like isoform X2 [Lactuca sativa]
c70429.graph_c0	148.68	48.19	58.3	33.28	35.68	33.03	linoleate 13S-lipoxygenase 2-1, chloroplastic-like [Helianthus annuus]
c60499.graph_c0	1.18	1.6	0.97	0.4	0.49	0.3	uncharacterized protein LOC111889012 [Lactuca sativa]
c56888.graph_c0	4.67	7.71	8.47	5.41	9.95	12.22	disease resistance protein RGA2, partial [Artemisia tridentata]
c58619.graph_c2	7.45	4.55	7.41	14.05	23.82	19.4	phytochelatin synthase 1 [Lactuca sativa]
c59830.graph_c1	2.1	3.18	2.44	1.34	0.69	1.18	polygalacturonase At1g48100 [Helianthus annuus]
c65476.graph_c0	1.91	3.84	4.02	0.61	0.98	1.33	protein trichome birefringence-like 34 isoform X1 [Lactuca sativa]
c53295.graph_c0	5.79	6.7	4.83	1.49	1.9	2.24	hypothetical protein LSAT_7X13860 [Lactuca sativa]
c50344.graph_c0	68.5	42.44	76.39	316.84	372.18	366.38	peroxidase 12-like [Lactuca sativa]
c50230.graph_c0	106.29	100.29	102.93	167.9	239.94	238.68	putative 20S proteasome beta subunit G1 [Helianthus annuus]
c66422.graph_c0	15.51	14.26	11.95	3.96	4.63	5.1	protein ECERIFERUM 2-like [Helianthus annuus]
c69202.graph_c0	8.78	25.1	25.3	50.79	54.81	33.46	hypothetical protein LSAT_7X19801 [Lactuca sativa]
c55297.graph_c0	0.27	0.25	0.3	0.63	0.6	0.56	hypothetical protein L195_g014191 [Trifolium pratense]
c58493.graph_c2	1.6	1.84	3.63	0.74	0.37	1.4	hypothetical protein Ccrd_007827 [Cynara cardunculus var. scolymus]
c60951.graph_c0	37.51	43.4	55.62	91.07	69.53	93.44	proline dehydrogenase 2, mitochondrial-like [Helianthus annuus]
c58278.graph_c2	2.53	6.27	3.22	7.98	14.78	16.09	phospholipase D delta-like isoform X1 [Helianthus annuus]
c56654.graph_c0	10.77	11.93	14.38	34.06	31.55	30.95	hypothetical protein LSAT_6X73721 [Lactuca sativa]
c53380.graph_c2	33.1	13.74	23.49	98.22	119.86	114.18	stem-specific protein TSJT1-like isoform X2 [Helianthus annuus]
c35654.graph_c0	0	0.11	0	1.71	2.86	2.28	inactive LRR receptor-like serine/threonine-protein kinase BIR2 [Helianthus annuus]
c64932.graph_c0	8.56	4.36	5.45	1.69	2.19	2.42	basic 7S globulin-like [Helianthus annuus]
c61421.graph_c0	19.97	12.15	9.04	4.21	3.47	5.49	SPX domain-containing protein 1-like [Helianthus annuus]
c58351.graph_c1	9.78	7.88	8.87	15.19	17.96	16.02	SUPPRESSOR OF GAMMA RESPONSE 1 [Helianthus annuus]
c61207.graph_c0	13.01	9.21	13.75	14.29	20.93	23.55	G-type lectin S-receptor-like serine/threonine-protein kinase At4g27290 [Helianthus annuus]
c66933.graph_c0	37.82	31.56	38.69	52.62	83.88	67.1	dolichyl-diphosphooligosaccharide--protein glycosyltransferase subunit 2 [Helianthus annuus]
c54472.graph_c0	0.57	0.55	0.53	1.16	1.31	1.63	probable polyol transporter 6 [Helianthus annuus]
c52705.graph_c0	3.69	15.14	11.21	28.76	50.68	28.64	hypothetical protein Ccrd_017721 [Cynara cardunculus var. scolymus]
c56735.graph_c0	0.72	3.53	2.39	0.67	0.86	0.48	O-fucosyltransferase 34-like [Lactuca sativa]
c64570.graph_c1	2.86	3.48	4.85	8.89	7.3	6.61	transcription termination factor MTERF2, chloroplastic-like [Lactuca sativa]
c59686.graph_c0	6.21	4.57	3.61	20.27	18.06	18.78	Zinc finger, RING/FYVE/PHD-type [Cynara cardunculus var. scolymus]
c52582.graph_c0	4.48	2.9	1.84	0.87	1.3	1.35	serine/threonine-protein kinase HT1-like [Helianthus annuus]
c54354.graph_c0	1.5	1.46	0.71	5.62	7.93	4.15	hypothetical protein LSAT_6X81461 [Lactuca sativa]
c59889.graph_c0	1.54	2.48	1.24	0.22	0.44	0.62	mitogen-activated protein kinase kinase kinase 1-like [Lactuca sativa]
c47070.graph_c0	0.88	7	4.57	1.72	0.71	0.76	flavonol 4&apos;-sulfotransferase-like [Helianthus annuus]
c68590.graph_c0	7.85	7.06	6.41	13.96	14.98	13.57	Protein kinase, catalytic domain-containing protein [Cynara cardunculus var. scolymus]
c65637.graph_c0	1.6	2.11	3.31	41.87	49.16	56.15	senescence-associated carboxylesterase 101-like [Helianthus annuus]
c46173.graph_c2	44.81	28.47	33.07	10.89	14.55	18.69	protein TOPLESS-like [Helianthus annuus]
c70076.graph_c2	0.48	0.82	0.35	2.01	4.77	3.76	Plant disease resistance response protein [Cynara cardunculus var. scolymus]
c61015.graph_c0	6.09	5.81	6.19	8.48	13.71	14.57	uncharacterized protein LOC110900022 isoform X1 [Helianthus annuus]
c49683.graph_c0	5.7	3.11	3.07	1.17	1.81	2.16	chromatin remodeling protein EBS-like [Helianthus annuus]
c51025.graph_c0	14.56	13.46	17.75	6.41	5.41	5.75	U-box domain-containing protein 26-like [Helianthus annuus]
c69740.graph_c1	7.27	10.13	13.61	26.22	30.8	22.91	homeobox-leucine zipper protein HDG11-like [Manihot esculenta]
c54332.graph_c0	2.76	1.94	2.02	0	0.85	0.57	cytochrome P450 81E8-like [Lactuca sativa]
c53503.graph_c0	2.67	1.45	1.41	0.54	0.21	0.41	protein CUP-SHAPED COTYLEDON 2-like [Helianthus annuus]
c54859.graph_c0	35.93	38.99	31.55	64.9	114.76	87.92	caffeic acid O-methylltransferase [Chrysanthemum x morifolium]
c54687.graph_c0	6.08	7.55	4.92	15.75	18.14	24.59	putative EGF-like calcium-binding domain-containing protein [Helianthus annuus]
c50997.graph_c0	0.36	1.06	0.54	1.85	1.7	2.4	wall-associated receptor kinase-like 14 isoform X2 [Helianthus annuus]
c53456.graph_c0	6.38	6.25	3.15	19.95	26.57	23.88	putative leucine-rich repeat protein, plant-type [Helianthus annuus]
c50016.graph_c0	1.8	4.66	2.02	1.03	0.73	0.4	Chloramphenicol acetyltransferase-like domain-containing protein [Cynara cardunculus var. scolymus]
c54324.graph_c0	5.85	4.4	2.84	1.8	1.08	1.77	F-box/FBD/LRR-repeat protein At1g13570-like [Helianthus annuus]
c65938.graph_c0	1.18	0.85	0.53	1.78	1.49	2.02	Enzymatic polyprotein [Cajanus cajan]
c56793.graph_c0	3	7.41	4.53	9.86	10.05	12.42	PREDICTED: galacturonosyltransferase 8 [Prunus mume]
c60850.graph_c0	8.24	8.22	9.53	17.07	20.67	17.9	transcription factor TCP13-like isoform X1 [Lactuca sativa]
c63743.graph_c0	61.27	60.78	66.11	96.55	165.05	137.41	26S proteasome subunit P45 [Cynara cardunculus var. scolymus]
c56448.graph_c0	4.22	2.85	4.36	3.64	8.57	9.86	putative uvrD-like Helicase, ATP-binding domain, P-loop containing nucleoside triphosphate hydrolase [Helianthus annuus]
c51607.graph_c1	13.69	16.47	11.82	29.9	50.74	56.35	TMV resistance protein N-like isoform X2 [Lactuca sativa]
c60017.graph_c1	6.33	5.93	4.71	1.02	1.67	1.37	hypothetical protein Ccrd_006826 [Cynara cardunculus var. scolymus]
c54113.graph_c0	0	0	0.33	3.62	3.12	2.88	uncharacterized protein LOC111877554 [Lactuca sativa]
c52511.graph_c1	84.96	88.39	64.02	25.78	17.91	22.91	protochlorophyllide reductase, chloroplastic-like [Helianthus annuus]
c61154.graph_c0	53.48	49.73	58.15	145.11	214.52	179.14	7-dehydrocholesterol reductase [Helianthus annuus]
c48526.graph_c1	1.32	0.26	1.48	3.48	3.06	2.56	R2R3 MYB transciption factor 3 [Cichorium intybus]
c44103.graph_c1	1.36	0.83	2.08	0.22	0.15	0	uncharacterized protein LOC110918896 [Helianthus annuus]
c57562.graph_c1	0.93	0.77	0.75	2.22	2.21	2.97	uncharacterized protein LOC110893502 [Helianthus annuus]
c47588.graph_c0	2.05	2.77	1.47	1.05	0.63	0.73	single-stranded DNA-binding protein, mitochondrial-like isoform X1 [Helianthus annuus]
c66357.graph_c0	1.02	0.35	0.34	1.09	2.16	1.42	probable glycerol-3-phosphate acyltransferase 3 [Lactuca sativa]
c49701.graph_c0	1.97	1.31	1.17	3.98	2.86	2.49	uncharacterized protein LOC111880184 [Lactuca sativa]
c65240.graph_c0	0.72	0.96	2.23	44.93	69.91	74.73	ubiquinol oxidase 3, mitochondrial-like [Lactuca sativa]
c51171.graph_c0	0.75	0.96	1.1	19.63	15.07	18.23	MOB kinase activator-like 1A isoform X1 [Lactuca sativa]
c65683.graph_c1	1.67	2.96	2.28	1.06	0.73	0.9	probable inactive receptor kinase At1g27190 isoform X1 [Helianthus annuus]
c63590.graph_c0	5.27	2.79	4.08	20.76	25.79	22.63	transmembrane 9 superfamily member 4-like [Helianthus annuus]
c55598.graph_c0	2.97	3.36	3.11	6.07	8.99	8.09	cucumber peeling cupredoxin-like [Lactuca sativa]
c52354.graph_c0	16.81	9.95	14.46	4.54	7.71	4.65	putative guanine nucleotide-binding protein, beta subunit [Helianthus annuus]
c48948.graph_c0	5.27	3.05	3.55	2.1	0.98	1.41	serine decarboxylase-like [Lactuca sativa]
c59095.graph_c0	4.81	2.64	3.36	8.33	10.26	13.9	AP2/ERF domain-containing protein [Cynara cardunculus var. scolymus]
c62463.graph_c0	85.62	73.75	94.72	239.13	294.82	305.17	uncharacterized protein LOC110899758 [Helianthus annuus]
c66212.graph_c0	4.07	4.61	3.87	1.36	0.98	0.96	probable leucine-rich repeat receptor-like protein kinase At5g49770 [Helianthus annuus]
c70785.graph_c0	2.09	2.33	1.76	9.39	12.03	14.96	uncharacterized protein LOC110882820 [Helianthus annuus]
c51325.graph_c1	3.59	2.08	2.33	16.22	29.14	29.47	pleiotropic drug resistance protein 1-like [Helianthus annuus]
c53101.graph_c0	8.28	7.72	7.02	14.33	18	16.6	hypothetical protein LSAT_1X79540 [Lactuca sativa]
c48686.graph_c1	0.11	0	0	1.87	2.62	3.47	putative receptor-like protein kinase At4g00960 isoform X2 [Helianthus annuus]
c72151.graph_c0	26.52	11.38	15.73	3.01	3.37	3.41	uncharacterized protein LOC111916698 [Lactuca sativa]
c52949.graph_c0	2.35	1.79	0.94	4.17	11.7	11.59	G-type lectin S-receptor-like serine/threonine-protein kinase At4g27290 [Helianthus annuus]
c69847.graph_c0	1	1.51	1.05	0.22	0.46	0.56	probable LRR receptor-like serine/threonine-protein kinase At4g36180 [Helianthus annuus]
c60620.graph_c0	8.32	5.06	4.7	2.01	2.68	2.55	ABC transporter G family member 5 [Lactuca sativa]
c59500.graph_c0	89.49	61.74	68.66	121.83	180.28	180.62	ankyrin repeat-containing protein ITN1-like isoform X3 [Helianthus annuus]
c48036.graph_c0	6.75	3.7	3.2	0	0.59	0.94	RNA-binding protein 12-like [Helianthus annuus]
c63876.graph_c0	34.45	23.05	24.86	69.4	109.5	96.85	glutathione S-transferase zeta class-like [Helianthus annuus]
c50869.graph_c0	22.47	21.52	20.26	38.69	45.2	37.57	putative cytochrome b-c1 complex, subunit 6, Ubiquinol-cytochrome C reductase hinge domain protein [Helianthus annuus]
c71373.graph_c0	2.11	1.71	2.49	3.35	5.64	6.05	hypothetical protein Ccrd_021325 [Cynara cardunculus var. scolymus]
c51424.graph_c1	9.57	5.81	4.77	1.37	2.41	1.71	hypothetical protein TSUD_338900 [Trifolium subterraneum]
c67737.graph_c0	8.84	4.22	7.75	0.98	0.63	0.48	zinc finger BED domain-containing protein RICESLEEPER 2-like [Olea europaea var. sylvestris]
c55771.graph_c0	2.63	2.72	1.48	0.07	0.58	0.62	palmitoyl-acyl carrier protein thioesterase, chloroplastic-like [Lactuca sativa]
c53046.graph_c0	42.71	31.46	40.5	86.19	96.4	98.44	HAD-like domain-containing protein [Cynara cardunculus var. scolymus]
c65865.graph_c0	3.25	2.55	2.33	0.74	0.59	0.65	uncharacterized protein LOC111920370 [Lactuca sativa]
c59060.graph_c0	10.68	8.36	7.62	17.71	16.32	17.1	uncharacterized protein LOC111917318 isoform X1 [Lactuca sativa]
c48844.graph_c3	0.45	0.33	0.49	0.91	1.66	1.74	ABC transporter C family member 3-like isoform X2 [Lactuca sativa]
c68080.graph_c0	14.71	12.88	7.82	2.51	4.6	9.02	protein NEN4 [Lactuca sativa]
c67398.graph_c0	3.6	4.16	2.96	1.5	1.58	0.84	uncharacterized protein LOC110885458 [Helianthus annuus]
c54164.graph_c0	20.49	7.61	8.42	17.81	27.15	31.2	heavy metal-associated isoprenylated plant protein 26-like [Helianthus annuus]
c67796.graph_c0	2.77	2.66	2.13	0.9	0.7	0.88	Protein of unknown function DUF863, plant [Cynara cardunculus var. scolymus]
c71948.graph_c0	228.38	243.96	274.69	458.93	807.03	641.45	resistance protein candidate RGC2C, partial [Lactuca sativa]
c44882.graph_c0	2.57	1.13	2.35	0.16	0	0.07	uncharacterized protein LOC110913529 [Helianthus annuus]
c59081.graph_c0	29.32	28.18	33.34	60.93	97.49	85.78	vesicle-fusing ATPase-like [Helianthus annuus]
c60963.graph_c0	0.46	2.25	2.9	12.78	15.42	15.92	putative disease resistance protein (CC-NBS-LRR class) family [Helianthus annuus]
c55435.graph_c0	3.54	3.83	3.91	5.42	12.16	10.81	putative serine-threonine/tyrosine-protein kinase catalytic domain-containing protein [Helianthus annuus]
c58222.graph_c2	30.16	36.67	22.8	13.78	7.49	13.66	PREDICTED: neurofilament medium polypeptide-like [Fragaria vesca subsp. vesca]
c15754.graph_c0	0.2	0.04	0.08	2.06	2.12	1.73	uncharacterized protein LOC110876251 [Helianthus annuus]
c68491.graph_c2	4.35	3.21	3.37	6.61	9.25	8.56	probable serine/threonine-protein kinase PBL19 [Lactuca sativa]
c45407.graph_c0	7.25	13.69	18.63	30.29	32.64	26.8	Protein of unknown function DUF4228 [Cynara cardunculus var. scolymus]
c65497.graph_c0	73.05	61.02	68.35	31.09	25.41	30.23	long chain acyl-CoA synthetase 1-like [Lactuca sativa]
c56957.graph_c0	2.28	4.79	2.13	6.43	12.27	9.38	uncharacterized protein LOC110937557 [Helianthus annuus]
c70934.graph_c0	21.3	12.81	13.72	6.46	6.51	6.85	putative ribonuclease H-like domain-containing protein [Helianthus annuus]
c52081.graph_c2	0	0	0	10.95	16.97	18.07	senescence-associated carboxylesterase 101-like [Helianthus annuus]
c60289.graph_c0	40.8	33.75	33.52	78.38	120.54	107.39	hypothetical protein LSAT_7X69741 [Lactuca sativa]
c70950.graph_c0	3.24	3.23	2.21	8.23	7.98	12.27	NIN-like protein, partial [Chrysanthemum x morifolium]
c49649.graph_c0	2.84	2.36	2.06	0.23	0.15	0.87	epoxide hydrolase 4-like [Helianthus annuus]
c57038.graph_c0	2.21	4.16	4.73	15.33	17.94	19.73	butyrate--CoA ligase AAE11, peroxisomal-like [Helianthus annuus]
c50615.graph_c0	0	0	0	0.58	1.29	0.81	hypothetical protein LSAT_6X99320 [Lactuca sativa]
c50483.graph_c0	0.73	0.59	0.43	1.42	1.12	1.15	cytochrome P450 704C1-like isoform X1 [Lactuca sativa]
c47847.graph_c0	1.85	2.1	1.96	0.64	0.1	0.47	bZIP transcription factor 11-like [Helianthus annuus]
c53748.graph_c1	12.3	6.96	5.47	13.05	28.27	20.72	putative UPF0481 protein At3g02645 [Helianthus annuus]
c65167.graph_c0	22.45	12.04	17.92	58.34	58.58	57.76	CBL-interacting serine/threonine-protein kinase 9-like [Lactuca sativa]
c18075.graph_c0	1.82	1	0.92	4.53	4.7	4.77	hypothetical protein LSAT_3X4400 [Lactuca sativa]
c57190.graph_c0	0.8	0.94	1.08	13.66	21.29	23.36	putative serine/threonine-protein kinase, active site protein [Helianthus annuus]
c64727.graph_c0	1.38	0.87	0.84	0.55	0.33	0.33	putative pentatricopeptide repeat-containing protein At4g17915 isoform X1 [Helianthus annuus]
c50072.graph_c0	2.99	1.26	3.33	4.91	10.28	7.11	uncharacterized protein LOC110867299 [Helianthus annuus]
c57186.graph_c0	1.91	0.97	1.09	3.03	3.22	4.38	putative RWP-RK domain-containing protein [Helianthus annuus]
c57321.graph_c0	17.71	6.76	9.6	5.82	2.76	4.32	uncharacterized protein LOC110871976 [Helianthus annuus]
c67645.graph_c0	6.69	4.79	4.37	14.45	23.52	23.39	ammonium transporter 2 [Lactuca sativa]
c64188.graph_c0	3.52	2.42	2.65	1.07	1.03	0.7	U-box domain-containing protein 4-like [Lactuca sativa]
c54688.graph_c0	6.26	4.13	3.07	32.72	42.32	29.46	uncharacterized protein LOC110912556 [Helianthus annuus]
c15903.graph_c0	1.8	1.4	1.35	3.1	6.3	4.95	cysteine-rich receptor-like protein kinase 15 [Helianthus annuus]
c46259.graph_c0	8.96	8.16	9.7	2.24	1.59	1.44	dirigent protein 22-like [Lactuca sativa]
c63484.graph_c0	15.25	11.58	13.5	26.14	40.69	44.22	EXTL2, alpha-1,4-N-acetylhexosaminyltransferase [Cynara cardunculus var. scolymus]
c70501.graph_c1	12.69	7.35	6.4	18.28	15.83	17.44	uncharacterized protein LOC110935712 [Helianthus annuus]
c68614.graph_c0	3.97	3.67	3.06	2.7	6.45	8.53	uncharacterized protein LOC110936098 [Helianthus annuus]
c66077.graph_c1	11.14	11.09	6.78	2.66	3.56	3.6	hypothetical protein Ccrd_000124, partial [Cynara cardunculus var. scolymus]
c58439.graph_c0	0.07	0.14	0.2	0.7	1.39	1.35	putative receptor protein kinase ZmPK1 [Lactuca sativa]
c56681.graph_c1	2.87	2.43	4.3	10.76	13.27	12.94	putative concanavalin A-like lectin/glucanase domain, Rho-associated protein kinase 1/2 [Helianthus annuus]
c51856.graph_c0	4.46	10.34	11.76	20.3	18.63	22.26	bifunctional 3-dehydroquinate dehydratase/shikimate dehydrogenase, chloroplastic-like [Lactuca sativa]
c57019.graph_c0	30.28	46.82	35.5	11.4	12.16	14.19	histone H1-like [Helianthus annuus]
c51497.graph_c0	2.85	4.44	3.13	14.9	14.82	20.77	hypothetical protein Ccrd_019805 [Cynara cardunculus var. scolymus]
c60374.graph_c0	0	0	0	0.87	1.69	5.82	beta-caryophyllene synthase-like isoform X1 [Lactuca sativa]
c54146.graph_c0	3.89	6.71	6.38	27.79	35.19	26.9	uncharacterized protein LOC110941548 [Helianthus annuus]
c56436.graph_c1	21.99	27.42	29.22	72.62	91.64	86.37	serine carboxypeptidase-like 13 [Lactuca sativa]
c56852.graph_c0	1.64	1.29	1.78	0.67	0.4	0.64	exopolygalacturonase-like [Helianthus annuus]
c67561.graph_c0	1.38	2.58	1.47	0.65	0.45	0.58	kinesin-like protein KIN-14N [Helianthus annuus]
c54744.graph_c0	10.35	12.42	13.22	28.77	30.55	33.48	uncharacterized protein C594.04c-like [Lactuca sativa]
c60173.graph_c0	11.74	4.85	7.06	18.34	19.59	18.27	uncharacterized protein LOC111886882 [Lactuca sativa]
c61563.graph_c0	13.26	5.59	6.8	44.75	56.87	57.93	uncharacterized protein LOC110889915 isoform X1 [Helianthus annuus]
c45340.graph_c0	184.22	182.24	138.94	20.44	32.42	25.93	uncharacterized protein LOC110910594 [Helianthus annuus]
c51602.graph_c0	9.49	10.05	12.14	5.1	4.56	3.84	probable LRR receptor-like serine/threonine-protein kinase At4g20940 [Helianthus annuus]
c59474.graph_c0	0.07	0.04	0.37	6.35	11.03	11.81	putative UPF0481 protein At3g02645 [Lactuca sativa]
c55227.graph_c0	10.42	7.23	7.68	19.67	32.45	32.46	cysteine-rich receptor-like protein kinase 2 [Lactuca sativa]
c64926.graph_c0	0.14	0.26	0.13	3.18	4.24	4.32	putative clathrin assembly protein At1g25240 [Lactuca sativa]
c58251.graph_c0	8.13	6.66	8.65	2.25	1.34	3.36	Leucine-rich repeat-containing protein [Cynara cardunculus var. scolymus]
c62883.graph_c0	9.49	6.49	6.8	2.42	2.32	2.76	uncharacterized protein LOC111908220 [Lactuca sativa]
c54085.graph_c0	7.79	10.69	7.91	4.54	3.51	3.32	3-Oxoacyl-[acyl-carrier-protein (ACP)] synthase III C-terminal [Cynara cardunculus var. scolymus]
c66564.graph_c1	10.08	8.72	15.55	142.24	240.9	182.83	UDP-glycosyltransferase 85C2-like [Helianthus annuus]
c65050.graph_c0	21.38	20.49	19.96	31.36	45.48	36.9	perakine reductase-like [Lactuca sativa]
c51826.graph_c0	0.91	0.26	0.86	2.92	5.11	4.06	E3 ubiquitin-protein ligase ATL41-like [Helianthus annuus]
c58711.graph_c0	1.77	0.86	0.88	2.27	2.52	2.2	putative alpha/Beta hydrolase fold protein [Helianthus annuus]
c64112.graph_c0	8.14	11.35	9.38	3.46	3.12	4.1	hypothetical protein RirG_227800 [Rhizophagus irregularis DAOM 197198w]
c54912.graph_c0	3.74	5.44	5.7	1.4	1.4	1.41	cytochrome b561, eukaryote [Cynara cardunculus var. scolymus]
c50834.graph_c0	13.53	14.14	11.9	38.96	43.3	37.24	uncharacterized protein LOC110908644 [Helianthus annuus]
c54091.graph_c1	3.73	2.43	2.59	14.13	14.36	16.63	putative leucine-rich repeat domain, L domain-like protein [Helianthus annuus]
c62009.graph_c0	2.66	3.72	1.12	0.04	0.04	0.03	lysine histidine transporter-like 8 [Helianthus annuus]
c55833.graph_c0	41.1	36.55	24.08	61.56	117.86	92.18	RecName: Full=Ribosome-inactivating protein PMRIPt; Contains: RecName: Full=PMRIPt A chain; AltName: Full=rRNA N-glycosidase; Contains: RecName: Full=Linker peptide; Contains: RecName: Full=PMRIPt B chain; Flags: Precursor
c68597.graph_c0	19.85	9.55	11.07	82.3	97.01	93.02	protein SAR DEFICIENT 1-like isoform X2 [Lactuca sativa]
c65046.graph_c0	21.47	10.35	12.01	24.99	24.12	24.73	protein STRICTOSIDINE SYNTHASE-LIKE 4-like [Helianthus annuus]
c49903.graph_c0	0.33	1.37	0.31	1.7	2.44	1.69	uncharacterized protein LOC110882819 [Helianthus annuus]
c71415.graph_c0	4.24	2.88	3.62	1.51	0.95	1.65	disease resistance protein At4g27190-like [Lactuca sativa]
c52654.graph_c0	0	0.06	0	1.36	1.71	2.16	probable leucine-rich repeat receptor-like protein kinase At1g35710 [Helianthus annuus]
c61187.graph_c1	4.07	2.34	7.04	10.42	10.68	10.76	BYPASS-related protein [Cynara cardunculus var. scolymus]
c65813.graph_c0	2.97	3.33	4.81	45.67	73.59	68.34	putative gnk2-like domain-containing protein [Helianthus annuus]
c55230.graph_c0	16.78	11.78	13.74	7.32	7.41	8.4	Myc-type, basic helix-loop-helix (bHLH) domain-containing protein [Cynara cardunculus var. scolymus]
c71655.graph_c0	5.02	8.73	10.73	13.54	26.45	20.11	Leucine-rich repeat-containing protein [Cynara cardunculus var. scolymus]
c61694.graph_c0	3.43	4.49	4.53	8.74	10.25	11.86	Late embryogenesis abundant protein, LEA-14 [Cynara cardunculus var. scolymus]
c58500.graph_c0	9.08	5.1	4.01	2.41	1.76	3.41	uncharacterized protein LOC111921256 [Lactuca sativa]
c50297.graph_c0	3.98	1.32	1.38	6.32	5.13	4.54	NIN-like protein, partial [Chrysanthemum x morifolium]
c59669.graph_c0	174.54	96.03	124.3	55.16	54.6	56.64	triacylglycerol lipase 2-like [Helianthus annuus]
c59789.graph_c0	3.1	2.08	2.41	1.27	0.92	0.91	leucine-rich repeat receptor-like serine/threonine-protein kinase BAM3 [Helianthus annuus]
c49236.graph_c0	2.78	3.56	2.23	0.75	0.53	0.98	F-box protein At2g26850-like [Lactuca sativa]
c67360.graph_c1	50.34	34.4	44.26	89.47	88.94	92.2	Ankyrin repeat-containing protein [Cynara cardunculus var. scolymus]
c71842.graph_c0	62.09	33.46	41.95	113.53	161.69	143.03	aminopeptidase M1-like [Lactuca sativa]
c71080.graph_c0	5.65	4.89	4.51	1.94	1.71	1.68	leucine-rich repeat receptor-like protein kinase TDR [Helianthus annuus]
c57714.graph_c1	26.82	24.48	26.46	37.65	62.39	54.47	ubiquitin carboxyl-terminal hydrolase 6-like [Helianthus annuus]
c65507.graph_c0	17.88	4.68	5.49	2.45	1.8	1.24	nudix hydrolase 8-like [Helianthus annuus]
c50783.graph_c0	0.1	0	0	1.85	2.6	2.16	hypothetical protein Ccrd_002424 [Cynara cardunculus var. scolymus]
c48888.graph_c0	5.42	7.43	5.49	12.46	13.74	11.98	hypothetical protein LSAT_5X117800 [Lactuca sativa]
c56511.graph_c0	24.04	18.33	19.32	65.58	114.28	92.01	hypothetical protein Ccrd_008835 [Cynara cardunculus var. scolymus]
c69702.graph_c1	0.14	0.28	0.42	14.18	19.35	19.08	hypothetical protein LSAT_6X42921 [Lactuca sativa]
c50790.graph_c0	2.97	3.86	2.73	9.17	5.94	8.67	putative mitogen-activated protein (MAP) kinase 10, Phloem protein 2-like protein [Helianthus annuus]
c57143.graph_c0	3.76	5.49	4.56	10.07	9.45	9.4	acid phosphatase 1-like [Lactuca sativa]
c63022.graph_c0	0.43	0.11	0.34	22.34	18.72	47.79	probable WRKY transcription factor 60 isoform X1 [Lactuca sativa]
c70863.graph_c0	30.57	31.72	36.85	80.64	133.34	105.27	prolyl endopeptidase-like [Helianthus annuus]
c65839.graph_c0	2.15	1.73	2.09	0.74	0.72	0.57	protein SMAX1-LIKE 4-like [Lactuca sativa]
c65801.graph_c0	3.18	2.71	3.67	18	28.23	30.34	putative S-locus glycoprotein domain-containing protein [Helianthus annuus]
c51069.graph_c0	10.18	15.22	9.54	4.71	2.63	4.53	cytochrome P450-like protein [Tanacetum cinerariifolium]
c61070.graph_c0	0	0.38	0.45	7.14	10.12	9.74	NAC domain-containing protein 90-like [Helianthus annuus]
c58222.graph_c3	6.8	3.33	3.57	14.94	24.23	23.12	protein JINGUBANG-like [Helianthus annuus]
c66342.graph_c1	12.39	11.39	8.62	56.36	73.05	48.79	--
c56630.graph_c0	2.57	4.15	4.97	13.5	6.41	7.52	anaphase-promoting complex subunit 10 [Lactuca sativa]
c57604.graph_c0	0.03	0	0	1.92	2.62	3.72	sodium/calcium exchanger NCL1-like [Lactuca sativa]
c52404.graph_c0	3.29	5.56	3.68	9.58	8.99	8.11	Lipase, GDSL [Cynara cardunculus var. scolymus]
c48439.graph_c0	0.86	0.27	0.28	18.94	42.51	35.53	uncharacterized protein LOC111882742 [Lactuca sativa]
c59309.graph_c0	2.93	5.68	5.28	1.14	1.4	1.94	cellulose synthase A catalytic subunit 7 [UDP-forming] [Helianthus annuus]
c49160.graph_c0	0	0	0	1.79	3.74	3.1	uncharacterized protein LOC110884930 [Helianthus annuus]
c51271.graph_c1	5.17	2.95	4.02	1.3	0.84	1.51	Transposon TX1 uncharacterized [Cajanus cajan]
c53594.graph_c1	540.71	480.99	457.13	796.55	1237.11	1149.33	non-specific lipid-transfer protein 1-like [Helianthus annuus]
c65723.graph_c1	2.56	0.55	1.17	5.15	9.8	6.66	probable cyclic nucleotide-gated ion channel 20, chloroplastic [Helianthus annuus]
c47952.graph_c0	0.85	0.69	1.71	2.15	1.79	1.93	uncharacterized protein LOC111886542 [Lactuca sativa]
c68167.graph_c0	3.22	4.59	5.29	1.41	0.97	0.59	hypothetical protein LSAT_5X128820 [Lactuca sativa]
c53352.graph_c0	0.89	0.96	1.93	0.26	0.33	0.42	uncharacterized protein LOC110902032 [Helianthus annuus]
c70462.graph_c0	9.32	7.5	7.32	13.13	17.56	13.27	probable LRR receptor-like serine/threonine-protein kinase At1g07650 [Helianthus annuus]
c58607.graph_c1	15.03	10.73	13.36	6.46	3.8	3.44	protein ABHD17B [Lactuca sativa]
c57483.graph_c0	0.11	0.15	0.35	0.74	1.07	1.23	probably inactive leucine-rich repeat receptor-like protein kinase At5g48380 [Helianthus annuus]
c58603.graph_c0	20.78	14.03	16.66	22.86	33.63	37.7	probable E3 ubiquitin-protein ligase RHB1A [Lactuca sativa]
c65517.graph_c1	49.93	43.15	64.83	25.02	17.37	20.3	BTB/POZ domain-containing protein At1g67900-like [Helianthus annuus]
c57999.graph_c0	4.9	2.85	2.33	14.22	9.49	8.89	PREDICTED: embryogenesis-associated protein EMB8-like [Glycine max]
c60339.graph_c1	3.11	1.19	1.52	6.36	8.75	10.02	Heat shock protein 70 family [Cynara cardunculus var. scolymus]
c51166.graph_c0	1.05	0.34	0.44	5.34	5.03	3.73	uncharacterized protein LOC110938271 [Helianthus annuus]
c68035.graph_c0	10.86	6.68	7.23	17.05	32.81	22.42	protein DETOXIFICATION 12-like [Lactuca sativa]
c71868.graph_c1	11.85	10.76	9.78	38.09	56.65	52.17	receptor-like protein 12 [Lactuca sativa]
c64078.graph_c0	22.7	21.15	27.39	32.66	40	40.11	Zinc finger, GATA-type, partial [Cynara cardunculus var. scolymus]
c68181.graph_c0	19.01	11.29	14.99	67.26	103.92	101.46	ammonium transporter 1 member 1-like [Helianthus annuus]
c69255.graph_c0	7.43	7.27	8.83	3.05	3.45	3.71	uncharacterized protein LOC110908718 [Helianthus annuus]
c71921.graph_c2	1.18	3	1.53	0.13	0.29	0.18	camphene synthase [Artemisia annua]
c49824.graph_c0	34.9	35.68	40.99	62.82	85.99	94.74	cell division control protein 48 homolog D-like [Cucurbita pepo subsp. pepo]
c49179.graph_c0	13.41	19.24	10.63	17.89	41.15	40.28	mannitol transporter [Artemisia annua]
c53101.graph_c1	2.36	3.05	1.41	4.14	6.67	5.29	disease resistance-like protein DSC1 isoform X3 [Lactuca sativa]
c65251.graph_c0	12.45	14.54	17.11	35.27	69.14	57.14	uncharacterized protein LOC110886947 [Helianthus annuus]
c52014.graph_c0	0.77	0.69	0.38	8.69	8.25	4.6	transcription factor MYB59 [Helianthus annuus]
c65752.graph_c0	0	0.3	0.26	0.69	1.49	1.05	putative ionotropic glutamate receptor, plant, Periplasmic binding protein-like I [Helianthus annuus]
c60884.graph_c0	3.35	4.92	3.87	9.68	6.87	8.74	inositol oxygenase 1-like [Helianthus annuus]
c63836.graph_c0	42.76	37.54	33.59	10.76	15.68	16.07	putative amidase [Helianthus annuus]
c64050.graph_c0	0.29	0.45	0.29	3.26	2.02	4.18	protein DETOXIFICATION 49-like [Lactuca sativa]
c54407.graph_c0	6.16	6.4	9.48	2.86	2.02	3.64	hypothetical protein LSAT_9X85820 [Lactuca sativa]
c69032.graph_c0	9.08	3.59	3.75	28.98	47.38	44.95	probable leucine-rich repeat receptor-like serine/threonine-protein kinase At3g14840 isoform X5 [Helianthus annuus]
c60174.graph_c0	5.41	10.91	9.77	3.84	2.87	3.98	serine carboxypeptidase-like 25 [Helianthus annuus]
c59179.graph_c0	24.16	25.92	26.17	64.52	100.12	72.02	NADPH-dependent aldehyde reductase-like protein, chloroplastic [Lactuca sativa]
c65576.graph_c0	0.69	0.39	0	1.92	2.46	3.43	CYC/TB1, R domain-containing protein [Cynara cardunculus var. scolymus]
c44700.graph_c0	4.12	3.57	6.67	18.11	29.15	23.56	heavy metal-associated isoprenylated plant protein 39-like [Lactuca sativa]
c53470.graph_c0	3.42	2.44	4.35	7.08	11.86	11.65	E3 ubiquitin-protein ligase SINAT2-like isoform X1 [Lactuca sativa]
c51189.graph_c0	14.62	5.25	6.01	4.14	1.12	2.61	hypothetical protein LSAT_4X125200 [Lactuca sativa]
c61341.graph_c0	1.44	0.63	0.63	0.83	2.48	2.05	hypothetical protein Ccrd_014919 [Cynara cardunculus var. scolymus]
c47526.graph_c0	0	0.06	0	0.89	2.74	1.81	ATP-NAD kinase-like domain-containing protein, partial [Cynara cardunculus var. scolymus]
c54535.graph_c0	0.34	0.22	0	7.04	4.35	8.35	SUPPRESSOR OF GAMMA RESPONSE 1-like [Helianthus annuus]
c57629.graph_c0	93.4	74.35	90.6	145.25	244.78	201.71	probable protein disulfide-isomerase A6 [Helianthus annuus]
c62125.graph_c0	2.22	6.74	4.05	0.16	0.05	0.33	protein ECERIFERUM 1-like isoform X1 [Lactuca sativa]
c70894.graph_c0	11.29	10.33	11.05	4.73	3.51	5.83	calcium/calmodulin-regulated receptor-like kinase 1 isoform X1 [Lactuca sativa]
c66313.graph_c1	72.66	52.45	50.32	79.51	158.78	115.52	fatty acid hydroperoxide lyase, chloroplastic [Lactuca sativa]
c51212.graph_c0	0.54	17.58	21.72	124.39	133.97	106.57	probable xyloglucan endotransglucosylase/hydrolase protein 23 [Helianthus annuus]
c58990.graph_c0	22.75	13.18	18.74	66.16	77.24	78.45	uncharacterized protein LOC111901985 [Lactuca sativa]
c58520.graph_c0	23.12	12.37	20.43	10.02	6.24	6.54	chaperonin 60 subunit beta 4, chloroplastic-like isoform X1 [Helianthus annuus]
c52691.graph_c0	30.24	92.75	31.33	0.06	0.31	0.88	(+)-alpha-bisabolol synthase [Artemisia maritima]
c57775.graph_c0	6.37	3.7	4.71	7.97	17.14	14.42	Dynamin [Cynara cardunculus var. scolymus]
c61197.graph_c0	6.46	4.02	6.11	10.62	10.89	12.45	protein FAR1-RELATED SEQUENCE 6-like [Helianthus annuus]
c62550.graph_c0	9.9	9.66	7.83	30.63	49.81	46.82	Thioredoxin-like fold [Cynara cardunculus var. scolymus]
c49598.graph_c0	1.39	3.72	3.27	11.53	16.36	16.07	MDIS1-interacting receptor like kinase 2-like, partial [Helianthus annuus]
c64248.graph_c1	34.24	32.13	37.39	50.28	70.13	68.1	brassinosteroid insensitive 1-associated receptor kinase 1, partial [Chrysanthemum boreale]
c67529.graph_c0	0.85	0.73	0.93	0.21	0.43	0.2	putative pentatricopeptide repeat-containing protein At3g47840 [Helianthus annuus]
c67846.graph_c0	2.17	4.01	3.51	17.22	28.91	20.36	Aspartic peptidase [Cynara cardunculus var. scolymus]
c66159.graph_c0	0	0	0.11	1.63	1.79	2.08	glutamate receptor 2.7-like [Helianthus annuus]
c56328.graph_c0	10.67	16.98	14.08	6.04	4.44	4.36	putative cell surface adhesion protein [Zinnia violacea]
c63416.graph_c0	1.99	2.19	1.77	0.75	1.16	1.6	hypothetical protein Ccrd_025173 [Cynara cardunculus var. scolymus]
c67314.graph_c0	0.69	0.39	0.67	3.02	6.66	5.46	receptor-like protein 12 [Lactuca sativa]
c66829.graph_c0	75.58	48.55	89.36	188.19	212.73	161.76	4-hydroxyphenylpyruvate dioxygenase [Lactuca sativa]
c60073.graph_c0	0.39	0.32	0.59	1.94	3.35	3.27	probable receptor-like protein kinase At2g23200 isoform X1 [Helianthus annuus]
c67797.graph_c0	4.66	4.02	4.31	21.38	34.97	41.48	G-type lectin S-receptor-like serine/threonine-protein kinase LECRK3 [Helianthus annuus]
c67331.graph_c0	10.42	18.84	19.41	62.64	60.32	70.39	uncharacterized protein LOC111902057 [Lactuca sativa]
c57205.graph_c0	3.42	4.39	4.04	1.49	1.43	0.75	glucan endo-1,3-beta-glucosidase 3-like [Lactuca sativa]
c67191.graph_c0	1.2	2.65	1.3	0.23	0.17	0.27	probable rhamnogalacturonate lyase B [Helianthus annuus]
c48042.graph_c0	8.79	8.81	7.44	22.42	25.38	20.7	putative PAN/Apple domain-containing protein [Helianthus annuus]
c57943.graph_c0	17.07	5.83	13.28	29.73	34.74	28.64	remorin 4.1-like [Lactuca sativa]
c55596.graph_c0	19.98	33.46	42.08	104.93	97.84	92.65	hypothetical protein LSAT_4X179800 [Lactuca sativa]
c68941.graph_c0	3.1	3.04	2.2	0.82	1.36	0.91	protein KINESIN LIGHT CHAIN-RELATED 2-like [Helianthus annuus]
c69512.graph_c0	6.69	5.51	4.96	2.1	2.47	2.07	putative nuclear RNA polymerase D1B [Helianthus annuus]
c39501.graph_c0	1.98	2.91	1.51	5.75	8.76	8.2	hypothetical protein glysoja_029865, partial [Glycine soja]
c49175.graph_c2	13.31	9.3	11.74	23.82	23.22	20.06	putative 2-oxoglutarate (2OG) and Fe(II)-dependent oxygenase superfamily protein [Helianthus annuus]
c68552.graph_c1	4.64	1.96	2.24	0.86	0.96	0.83	9-cis-epoxycarotenoid dioxygenase NCED1, chloroplastic-like [Helianthus annuus]
c61653.graph_c1	4.15	1.85	2.82	14.44	22.01	20	F-box protein At4g19940-like [Lactuca sativa]
c45600.graph_c0	28.14	12.27	28.14	99.91	83.02	82.54	hypothetical protein LSAT_7X56941 [Lactuca sativa]
c66054.graph_c0	0.28	0.2	0.52	1.92	1.72	2.25	zinc finger protein ZAT2-like isoform X1 [Helianthus annuus]
c49758.graph_c0	18.13	13.73	16.37	8.33	9.05	9.89	protein SRG1-like [Helianthus annuus]
c67694.graph_c0	9.68	6.28	8.33	15.23	20.63	22.87	BTB/POZ and MATH domain-containing protein 3 isoform X2 [Lactuca sativa]
c15961.graph_c0	2.56	1.69	2.43	4.95	5.57	6.18	MDIS1-interacting receptor like kinase 2-like [Lactuca sativa]
c52954.graph_c0	12.93	3.52	3.26	0.97	1.29	0.95	probable protein ABIL5 [Helianthus annuus]
c67255.graph_c1	10.75	9.98	7.5	5.17	3.02	3.39	uncharacterized membrane protein At3g27390-like [Lactuca sativa]
c57166.graph_c0	2.35	2.21	3.77	10.47	12.22	9.87	uncharacterized protein LOC111917188 [Lactuca sativa]
c54411.graph_c0	12.03	4.57	8.11	1.85	2.27	1.45	dehydration-responsive element-binding protein 3-like [Lactuca sativa]
c54670.graph_c0	7.39	7.3	5.58	44.67	55.47	57.6	protein of unknown function DUF3358 [Cynara cardunculus var. scolymus]
c67183.graph_c0	4.44	13.3	10.68	3.17	4.22	3.91	leucine-rich repeat extensin-like protein 4 [Helianthus annuus]
c62265.graph_c0	40.61	70.55	78.33	465.95	531.67	566.11	uncharacterized protein LOC110929833 [Helianthus annuus]
c55026.graph_c0	2.72	1.88	0.89	0.17	0.53	0.32	hypothetical protein Ccrd_007608 [Cynara cardunculus var. scolymus]
c71396.graph_c0	2.63	3.71	2.03	5.53	13.33	13.55	putative ABC transporter C family member 15 [Helianthus annuus]
c45225.graph_c0	6.21	5.33	6.02	18.15	19.21	15.19	putative receptor-like protein kinase At5g39000 [Helianthus annuus]
c70666.graph_c0	1.82	1.76	1.68	4.72	7.52	8.26	receptor-like serine/threonine-protein kinase SD1-8 [Lactuca sativa]
c66450.graph_c0	0.77	0.94	1.3	8.6	11.89	7.32	NAC domain-containing protein 67-like [Lactuca sativa]
c59765.graph_c0	26.89	16.3	10.77	2.09	1.05	2.1	expansin-B3-like [Lactuca sativa]
c66941.graph_c0	15.2	16.17	15.57	26.86	29.09	26.44	glutamyl-tRNA reductase 1, chloroplastic-like [Helianthus annuus]
c56326.graph_c0	8.29	3.24	9.12	0.68	0.72	0.92	BAHD acyltransferase DCR-like [Lactuca sativa]
c55792.graph_c0	5.8	10.12	7.74	2.8	4.4	1.86	germin-like protein subfamily 3 member 4 [Helianthus annuus]
c71211.graph_c0	8.36	6.31	7.32	10.71	18.84	16.39	uncharacterized protein LOC110885032 isoform X3 [Helianthus annuus]
c62309.graph_c0	3.12	1.25	0.87	2.09	3.72	3.61	viral movement protein [Medicago truncatula]
c66719.graph_c0	9.93	11.92	11.76	3.49	4.07	3.93	protein CHUP1, chloroplastic [Lactuca sativa]
c30616.graph_c0	3.96	2.85	4.12	0.84	0.44	1.56	uncharacterized protein LOC110922156 [Helianthus annuus]
c56946.graph_c2	12.89	5.15	3.04	0.34	0.47	0.3	putative NAD(P)-binding domain-containing protein [Helianthus annuus]
c35925.graph_c0	48.42	20.84	22.94	9.04	9.46	11.13	Heavy metal-associated domain, HMA [Cynara cardunculus var. scolymus]
c62409.graph_c0	3.44	2.31	2.13	0.14	0.09	0.12	ABC transporter G family member 12-like [Helianthus annuus]
c66038.graph_c0	4.33	5.67	4.28	2.29	1.34	2.27	protein IQ-DOMAIN 31 isoform X1 [Helianthus annuus]
c64446.graph_c0	4.22	4.02	3.6	8.5	8.57	12.09	Tetratricopeptide-like helical [Cynara cardunculus var. scolymus]
c64720.graph_c0	11.25	9.75	12.14	19.61	26.31	24.18	Zinc finger, GATA-type [Cynara cardunculus var. scolymus]
c61907.graph_c0	12.46	5.37	8.12	2.51	2.13	5.4	putative ARID DNA-binding domain-containing protein [Helianthus annuus]
c48190.graph_c0	0	0.51	0.25	14.35	19.2	24.56	putative EF-hand domain pair [Helianthus annuus]
c64140.graph_c0	0.61	0.27	0.77	4.53	8.64	9.87	G-type lectin S-receptor-like serine/threonine-protein kinase At4g27290 [Helianthus annuus]
c69485.graph_c1	20.65	17.21	22.45	60.26	57.49	58.33	cytochrome P450 mono-oxygenase [Artemisia annua]
c40662.graph_c2	0.29	0.14	0.28	2.69	2.1	2.02	Aminotransferase, class I/classII [Cynara cardunculus var. scolymus]
c41926.graph_c0	15.23	10.41	12.29	22.42	27.15	22.59	hypothetical protein Ccrd_023065 [Cynara cardunculus var. scolymus]
c60440.graph_c0	8.52	15.69	16.05	24.35	24.64	28.07	Uncharacterized conserved protein UCP031277 [Cynara cardunculus var. scolymus]
c52789.graph_c2	3.85	4.97	4.7	22.1	27.07	12.03	putative RNA-directed DNA polymerase, eukaryota, Reverse transcriptase zinc-binding domain protein [Helianthus annuus]
c68003.graph_c0	0.06	0.11	0.26	2.37	2.36	3.69	hypothetical protein L195_g040537 [Trifolium pratense]
c64832.graph_c0	98.57	58.84	70.01	141.2	235.71	162.46	probable carboxylesterase 15 [Lactuca sativa]
c20495.graph_c0	2.58	2.65	2.77	74.52	172.16	118.19	snakin-2-like isoform X1 [Helianthus annuus]
c45269.graph_c1	0	0	0.22	3.83	4.06	4.72	synaptotagmin-1-like [Lactuca sativa]
c52451.graph_c0	8.07	3.22	3.97	1.28	2.15	1.26	AT-hook motif nuclear-localized protein 10-like [Helianthus annuus]
c56520.graph_c0	2.06	0.46	0.57	0.25	0.45	0.12	putative NB-ARC [Helianthus annuus]
c50646.graph_c0	19.3	14.69	17.08	34.21	50.76	43.23	probable prolyl 4-hydroxylase 10 [Lactuca sativa]
c44299.graph_c0	3.56	2.77	2.39	0.7	0.78	0.91	hypothetical protein Ccrd_021045 [Cynara cardunculus var. scolymus]
c54203.graph_c0	1.33	1.37	1.25	5.68	6.09	7.74	Mitogen-activated protein (MAP) kinase, conserved site-containing protein [Cynara cardunculus var. scolymus]
c58551.graph_c0	5.36	2.94	2.37	7.62	8.51	7.33	wall-associated receptor kinase-like 8 [Helianthus annuus]
c68423.graph_c0	3.97	6.09	5.17	2.45	1.64	1.97	purple acid phosphatase 15 [Lactuca sativa]
c63447.graph_c0	7.38	9.77	8.68	1.12	1.1	1.11	TORTIFOLIA1-like protein 3 isoform X1 [Helianthus annuus]
c50091.graph_c0	0	0	0.06	4.38	5.36	5.51	probable protein phosphatase 2C 25 [Lactuca sativa]
c50294.graph_c1	8.52	6.09	7.07	12.49	16.32	16.36	MACPF domain-containing protein CAD1 [Lactuca sativa]
c70877.graph_c0	2.06	2.88	4.52	4.11	3.7	3.16	AAA+ ATPase domain-containing protein [Cynara cardunculus var. scolymus]
c62971.graph_c0	4.05	6.35	4.39	8.18	12.69	11.32	Pyruvate kinase [Cynara cardunculus var. scolymus]
c63085.graph_c0	6.11	4.55	4.6	11.14	11.57	11.88	WRKY13 [Chrysanthemum x morifolium]
c71888.graph_c0	3.95	2.96	2.99	5.92	8.81	8.14	uncharacterized protein LOC110870047 [Helianthus annuus]
c54530.graph_c0	13.47	10.39	13.86	41.97	52.43	49.43	uncharacterized protein LOC111891130 [Lactuca sativa]
c64082.graph_c0	2.83	1.39	1.6	5.74	7.21	7.3	hypothetical protein Ccrd_004431, partial [Cynara cardunculus var. scolymus]
c57320.graph_c0	12.02	45.1	37.32	85.12	149.23	114.35	thaumatin-like protein 1b [Helianthus annuus]
c58790.graph_c1	1.35	11.41	7.98	86.46	103.27	111.27	probable WRKY transcription factor 70 [Helianthus annuus]
c68682.graph_c0	12.03	5.74	7.1	16.78	28.65	27.29	protein NRT1/ PTR FAMILY 5.2-like [Lactuca sativa]
c53228.graph_c0	2.97	2.05	3.34	4.64	6.69	9.99	uncharacterized protein LOC111912146 [Lactuca sativa]
c52635.graph_c0	0	0	0	4.09	4.32	3.85	hypothetical protein LSAT_2X119500 [Lactuca sativa]
c56930.graph_c0	6.41	1.78	2.29	1	1.01	0.52	glycine--tRNA ligase, mitochondrial 1-like [Helianthus annuus]
c72070.graph_c0	1.57	0.92	1.65	0.61	0.22	0.27	unknown [Arabidopsis thaliana]
c38338.graph_c0	1.31	1.75	6.28	11.32	14.54	10.52	delta(12)-fatty-acid desaturase FAD2-like [Helianthus annuus]
c48945.graph_c0	11.64	15.34	16.78	35.38	37.3	29.15	two-component response regulator ARR5-like [Helianthus annuus]
c56404.graph_c0	0.18	0.05	0.06	0.75	1.61	1.78	gag-pol fusion protein [Rhizophagus irregularis DAOM 197198w]
c55243.graph_c0	2.11	1.72	1.98	3.86	4.69	4.64	TMV resistance protein N-like [Helianthus annuus]
c53533.graph_c0	5.83	9.96	11.98	45.68	63.3	64.82	probable calcium-binding protein CML36 [Lactuca sativa]
c69695.graph_c1	5.56	12.32	5.74	5.21	8.86	13.06	putative protein kinase-like domain, Phloem protein 2-like protein [Helianthus annuus]
c69862.graph_c0	0.43	1.61	0.98	0.15	0.11	0.22	Agenet-like domain-containing protein [Cynara cardunculus var. scolymus]
c55142.graph_c0	3.9	6.6	5.06	7.07	13.8	11.38	guanine nucleotide-binding protein subunit gamma 2-like [Helianthus annuus]
c56570.graph_c0	0.95	2.1	0.7	0.44	0.45	0.3	glucomannan 4-beta-mannosyltransferase 9-like [Helianthus annuus]
c63951.graph_c2	50.07	39.14	47.75	100.08	127.07	128.54	probable RNA-dependent RNA polymerase 1 [Lactuca sativa]
c61274.graph_c0	25.15	22.64	23.63	36.25	56.37	42.88	dolichyl-diphosphooligosaccharide--protein glycosyltransferase subunit 1B [Lactuca sativa]
c65307.graph_c0	15.09	8.69	11.43	4.08	3.32	3.48	hypothetical protein LSAT_5X189480 [Lactuca sativa]
c51209.graph_c0	2.59	2.11	3.29	6.52	5.43	5.36	uncharacterized protein LOC110939557 [Helianthus annuus]
c65482.graph_c0	1.98	2.25	2.56	6.42	7.45	8.75	uncharacterized protein LOC110876709 [Helianthus annuus]
c53115.graph_c0	16.87	13.46	20.21	2.66	3.36	3.84	laccase-12-like isoform X3 [Helianthus annuus]
c70017.graph_c0	17.68	34.1	31.85	61.13	72.76	70.12	Tetratricopeptide-like helical [Cynara cardunculus var. scolymus]
c51704.graph_c0	27.95	21.51	25.52	11.03	9.03	12.33	spliceosome-associated protein 49-like [Helianthus annuus]
c63878.graph_c0	0.44	0.34	0.34	31.35	37.69	37.26	elicitor-induced DNA-binding protein homolog [Matricaria chamomilla]
c57188.graph_c0	10.85	6.15	7.47	46.31	54.69	58.1	putative ankyrin repeat-containing domain, PGG domain protein [Helianthus annuus]
c63121.graph_c3	6.27	3.94	8.08	123.5	189.69	143.58	cationic peroxidase 1-like [Lactuca sativa]
c58272.graph_c0	0.09	0.08	0.24	2.68	5.52	7.17	B3 domain-containing protein At2g32645-like [Helianthus annuus]
c57375.graph_c0	1.56	1.44	2.31	0.41	1.19	0.06	kinetochore protein spc25 isoform X1 [Helianthus annuus]
c70880.graph_c0	6.81	5.84	5.32	9.34	12.48	15.29	Protein trichome birefringence-like 6, partial [Ananas comosus]
c53321.graph_c0	5.84	3.86	1.84	1.78	1.39	1.14	--
c59405.graph_c0	8.92	6.6	5.99	12.48	14.89	16.74	putative leucine-rich repeat protein, plant-type [Helianthus annuus]
c69537.graph_c1	4.14	0.56	2.35	3.54	2.94	5.52	U-box domain-containing protein 11-like [Lactuca sativa]
c72076.graph_c0	3.69	7.39	4.29	2.02	1.45	1.4	flavonol sulfotransferase-like [Helianthus annuus]
c64833.graph_c0	0.51	0.66	0.83	8.03	14.74	13.62	uncharacterized protein LOC110898639 [Helianthus annuus]
c57842.graph_c1	38.99	39.03	42.82	69.82	89.17	61.64	cytochrome P450 CYP72A219-like [Lactuca sativa]
c51529.graph_c0	90.59	32.85	31.09	17.85	13.05	6.7	hypothetical protein Ccrd_008609 [Cynara cardunculus var. scolymus]
c46356.graph_c0	1.95	4.31	3.23	0.76	0.58	1.35	leucine-rich repeat extensin-like protein 3 [Lactuca sativa]
c56965.graph_c0	13.78	15.34	11.94	19.78	46.78	35.25	probable amidase At4g34880 [Lactuca sativa]
c58024.graph_c2	2.87	7.07	2.6	1.03	0.76	1.51	bifunctional pinoresinol-lariciresinol reductase 2-like [Lactuca sativa]
c69566.graph_c1	10.83	6.74	7.58	48.9	128.88	101.81	Glycoside hydrolase, catalytic domain-containing protein [Cynara cardunculus var. scolymus]
c49645.graph_c0	8.63	6.96	7.27	29.37	32.88	33.58	lachrymatory-factor synthase-like [Helianthus annuus]
c54451.graph_c0	15.48	16.35	18.63	36.05	60.25	46.81	basic 7S globulin-like [Lactuca sativa]
c58921.graph_c0	47.87	6.82	17.07	2.33	3.11	3.14	transcription factor MYB62-like [Helianthus annuus]
c40155.graph_c1	13.17	8.62	8.4	2.79	3.8	5.05	GDSL esterase/lipase At1g28580-like [Helianthus annuus]
c68308.graph_c1	21.27	24.03	23.37	39.27	57.06	48.54	uncharacterized protein LOC110937863 [Helianthus annuus]
c56162.graph_c0	11.55	25.48	18.44	42.42	57.96	54.27	60S ribosomal protein L3-2 [Lactuca sativa]
c49581.graph_c0	126.48	108.02	116.01	248.57	209.77	229.8	protein translation factor SUI1 homolog 2-like [Helianthus annuus]
c67394.graph_c0	25.65	20.57	22.69	142.42	229.19	245.1	oligopeptide transporter 5-like [Helianthus annuus]
c70750.graph_c1	0.52	0	0	17.36	16.67	26.3	Lipase, class 3 [Cynara cardunculus var. scolymus]
c61202.graph_c0	5.92	10.47	9.79	4.28	2.95	3.85	GATA transcription factor 4-like [Lactuca sativa]
c56670.graph_c0	5.02	2.67	3.01	1.08	1.45	0.73	PREDICTED: DNA topoisomerase 6 subunit A [Brassica oleracea var. oleracea]
c69815.graph_c0	4.38	4.24	4.64	1.43	1.69	2.35	serine/threonine-protein kinase-like protein ACR4 [Helianthus annuus]
c62650.graph_c0	0.17	0.11	0.79	4.99	5.94	5.71	aspartic proteinase nepenthesin-1-like [Helianthus annuus]
c68787.graph_c0	3.95	11.21	5.86	17.68	17.68	19.47	uncharacterized protein LOC110941388 [Helianthus annuus]
c47695.graph_c0	38.94	36.48	38.98	68.31	111.7	98.09	Proteasome, alpha-subunit, N-terminal domain-containing protein [Cynara cardunculus var. scolymus]
c57659.graph_c0	20.54	13.35	14.85	5.11	3.04	5.32	cytokinin hydroxylase [Helianthus annuus]
c67722.graph_c0	31.56	39.11	40.18	66.5	81.85	74.67	hypothetical protein LSAT_3X137720 [Lactuca sativa]
c64093.graph_c0	3266.43	1697.37	1893.85	897.6	748.28	922.06	peroxidase [Artemisia annua]
c70692.graph_c0	42	22.79	27.35	58.74	59.22	68.6	sodium/calcium exchanger NCL2-like isoform X2 [Helianthus annuus]
c62933.graph_c0	0.21	0.41	0.27	333.17	652.33	519.42	cysteine protease [Lactuca sativa]
c50562.graph_c0	4.75	4.01	3.37	9.68	14.78	10.25	nudix hydrolase 15, mitochondrial-like [Helianthus annuus]
c42395.graph_c0	2.51	4.59	3.01	5.62	13.58	6.95	alanine aminotransferase 2 [Lactuca sativa]
c50813.graph_c0	1.26	0.75	1.84	12.77	38.55	20	thaumatin-like protein 1 [Lactuca sativa]
c66285.graph_c1	146.25	29.03	57.37	228.31	329.34	221.31	basic peroxidase-like [Helianthus annuus]
c67780.graph_c0	1.39	2.15	1.39	2.11	4.27	3.1	uncharacterized protein LOC111903716 [Lactuca sativa]
c48633.graph_c0	2.54	12.38	13.78	69.76	43.87	44.68	hypothetical protein Ccrd_019843 [Cynara cardunculus var. scolymus]
c52653.graph_c0	11.14	2.69	5.28	2.4	1.59	1.86	hypothetical protein Ccrd_001594 [Cynara cardunculus var. scolymus]
c56845.graph_c1	0	0.32	0.16	2.63	3.73	6.74	uncharacterized protein LOC110935553 [Helianthus annuus]
c51937.graph_c0	1.5	0.48	0.76	2.02	1.8	2.63	Calcium-binding EF-hand [Cynara cardunculus var. scolymus]
c53641.graph_c2	10.95	17.27	18.96	31.16	29.86	30.33	probable receptor-like protein kinase At2g39360 [Helianthus annuus]
c69353.graph_c1	0.44	1.19	0	9.18	19.55	12.96	pleiotropic drug resistance protein 1-like [Helianthus annuus]
c58163.graph_c0	10.46	5.07	5.79	14.23	19.03	36.74	probable WRKY transcription factor 70 [Lactuca sativa]
c53815.graph_c0	30.35	31.63	37.55	47.4	81.22	67.97	Proteasome, alpha-subunit, N-terminal domain-containing protein [Cynara cardunculus var. scolymus]
c60415.graph_c0	29.78	65.14	44.3	12.35	19.15	15.95	cysteine protease XCP1-like [Helianthus annuus]
c55422.graph_c0	1.62	1.75	1.89	0.5	0.4	0.24	uncharacterized protein LOC110897858 [Helianthus annuus]
c56132.graph_c0	4.55	2.53	5.6	1.42	0.96	0.5	scarecrow-like protein 6 [Lactuca sativa]
c54685.graph_c1	0.23	1.35	0.8	2.81	4.05	3.78	uncharacterized protein LOC110922957 [Helianthus annuus]
c48047.graph_c0	2.92	3.32	5.53	20.84	23.67	28.51	putative arabinogalactan peptide, AGP [Helianthus annuus]
c68013.graph_c0	44.84	31.44	35.16	14.64	14.55	15.62	double-stranded RNA-binding protein 2-like [Helianthus annuus]
c56661.graph_c0	0.2	0.81	1.01	1.31	2.28	1.29	Zinc finger, Dof-type [Cynara cardunculus var. scolymus]
c68095.graph_c0	23.47	35.29	43.91	78.93	77.2	69.99	3-ketoacyl-CoA synthase 12-like [Helianthus annuus]
c64984.graph_c0	14.73	24.92	27.79	48.24	46.18	36.13	uncharacterized protein LOC111894430 [Lactuca sativa]
c67953.graph_c0	0.31	0.18	0.39	3.46	3.66	5.38	uncharacterized protein LOC110907967 [Helianthus annuus]
c53354.graph_c0	0.27	0.36	0.47	2.47	3.01	3.32	hypothetical protein Ccrd_004265 [Cynara cardunculus var. scolymus]
c55055.graph_c0	83.36	23.57	34.9	288.92	208.56	225.49	transport and Golgi organization 2 homolog [Lactuca sativa]
c55060.graph_c1	4.71	1.76	1.72	13.31	26.97	21.15	dihydrolipoyl dehydrogenase, mitochondrial [Lactuca sativa]
c53532.graph_c0	18.89	10.24	9.53	0.98	0.68	1.45	putative oxidoreductase C1F5.03c [Helianthus annuus]
c54627.graph_c0	30.52	21.82	21.47	41.53	68.19	58.96	NF-Y protein, partial [Chrysanthemum x morifolium]
c60426.graph_c0	9.71	7.04	9.15	15.49	16.76	17.88	PREDICTED: probable serine/threonine-protein kinase NAK [Phoenix dactylifera]
c51422.graph_c0	2	1.67	0.77	3.46	4.19	3.45	uncharacterized protein LOC110942571 isoform X3 [Helianthus annuus]
c59622.graph_c0	3.56	3.44	4.37	19.58	57.44	28.54	UDP-glycosyltransferase 84B1-like isoform X1 [Lactuca sativa]
c61504.graph_c0	1.73	2.26	2.74	5.19	8.28	9.81	probable disease resistance protein At5g66900 [Helianthus annuus]
c64327.graph_c0	1.6	1.83	2.06	5.66	5.12	6.1	Pyridoxal phosphate-dependent transferase [Cynara cardunculus var. scolymus]
c69689.graph_c1	13.17	11.29	11.33	16.18	25.81	19.34	kinesin-like protein KIN-7E, chloroplastic [Helianthus annuus]
c46834.graph_c0	65.44	16.26	28.28	16.26	8.02	8.53	uncharacterized protein LOC111913742 [Lactuca sativa]
c48832.graph_c0	0.88	4.26	1.99	3.87	5.83	6.28	calcium-binding protein CAST-like [Lactuca sativa]
c63528.graph_c0	45.55	43.34	34.5	89.63	136.21	116.73	5&apos;-methylthioadenosine/S-adenosylhomocysteine nucleosidase 2-like [Helianthus annuus]
c71552.graph_c0	28.5	20.01	19.69	47.2	57.73	48.39	protein SSUH2 homolog [Helianthus annuus]
c54352.graph_c0	0.43	0.52	0.37	1.45	1.24	2.83	WRKY transcription factor 6-like [Helianthus annuus]
c69469.graph_c0	15.15	51.64	38.9	57.71	75.1	73.13	putative UPF0481 protein At3g02645 [Helianthus annuus]
c52672.graph_c0	0	0.14	0	3.09	3.4	3.56	putative leucine-rich repeat protein, plant-type [Helianthus annuus]
c66795.graph_c0	1.51	2.45	1.48	6.7	8.02	5.81	type I inositol polyphosphate 5-phosphatase 2 isoform X1 [Helianthus annuus]
c49152.graph_c0	10.01	10.39	9.54	19.06	29.69	26.23	26S proteasome regulatory subunit 8 homolog A-like [Helianthus annuus]
c58998.graph_c1	8.86	7.59	8.89	17.69	23.38	20.73	probable linoleate 9S-lipoxygenase 5 [Helianthus annuus]
c65852.graph_c0	0.56	0.34	0.79	1.57	1.53	1.76	hypothetical protein Ccrd_014363 [Cynara cardunculus var. scolymus]
c66467.graph_c0	0.19	0.67	0.24	3.16	11.1	6.41	flavanone 3-hydroxylase [Carthamus tinctorius]
c19537.graph_c0	0.8	1.46	1.27	0.19	0.28	0.51	putative RNA-directed DNA polymerase, eukaryota, Reverse transcriptase zinc-binding domain protein [Helianthus annuus]
c63102.graph_c0	8.29	10.06	21.21	24.48	24.44	30.09	Cys2/His2-type zinc finger protein [Chrysanthemum x morifolium]
c66457.graph_c0	0.48	0.31	0.45	2.17	4.02	4.52	TMV resistance protein N-like isoform X1 [Lactuca sativa]
c63466.graph_c0	4.95	3.81	3.29	13.09	12.58	13.6	hypothetical protein Ccrd_015967 [Cynara cardunculus var. scolymus]
c65360.graph_c0	35.18	54.29	48.87	85.73	133.26	110.69	serine carboxypeptidase-like 13 [Helianthus annuus]
c48107.graph_c0	111.43	196.5	167.74	89.18	54.33	62.03	stress-response A/B barrel domain-containing protein At5g22580-like [Helianthus annuus]
c66406.graph_c0	8.56	8.96	7.15	18.52	29.04	22.97	protein NRT1/ PTR FAMILY 2.13 [Lactuca sativa]
c50973.graph_c0	1.41	2.69	2.36	0.99	0.65	0.39	hypothetical protein HannXRQ_Chr10g0304711 [Helianthus annuus]
c58708.graph_c0	23.83	19.73	21.58	36.67	57.91	57.33	cytochrome b561 and DOMON domain-containing protein At5g35735-like [Lactuca sativa]
c62615.graph_c0	0.92	0.76	1.07	7.42	6.01	8.07	uncharacterized protein LOC111918751 [Lactuca sativa]
c57996.graph_c0	1.19	1.46	1.4	0.44	0.23	0.22	uncharacterized protein LOC110897858 [Helianthus annuus]
c57114.graph_c0	7.25	7.77	9.53	3.59	2.76	4.13	uncharacterized protein LOC110881030 [Helianthus annuus]
c53755.graph_c0	3.71	2.12	1.66	29.72	32.73	35.67	zinc finger protein ZAT12-like [Helianthus annuus]
c57548.graph_c0	19.94	22.11	17.1	48.04	59.48	54.23	protein C2-DOMAIN ABA-RELATED 4-like [Helianthus annuus]
c61854.graph_c1	3.9	1.68	1.6	0.65	1.62	2	uncharacterized protein LOC111894016 [Lactuca sativa]
c57641.graph_c1	4.54	6.25	9.82	113.83	138.76	138.03	monooxygenase 1-like [Lactuca sativa]
c48849.graph_c0	0.1	0.4	0.97	9.04	7.94	10.05	hypothetical protein LSAT_5X107560 [Lactuca sativa]
c70773.graph_c0	7.25	4.6	7.64	14.79	15.41	15.53	hypothetical protein LSAT_1X46240 [Lactuca sativa]
c67525.graph_c0	20.83	10.42	11.01	33.93	27.85	33.11	TOM1-like protein 4 [Helianthus annuus]
c51503.graph_c0	58.33	50.2	58.56	111.7	121.44	122.28	uncharacterized protein LOC110921971 [Helianthus annuus]
c45392.graph_c0	1.93	4.39	1.92	6.3	11.92	6.83	dCTP pyrophosphatase 1-like [Lactuca sativa]
c70284.graph_c1	66.89	56.42	71.03	29.48	18.24	29.17	probable pectate lyase 8 [Lactuca sativa]
c69213.graph_c0	12.63	7.5	5.89	14.36	18.44	23.36	protein of unknown function DUF3883 [Cynara cardunculus var. scolymus]
c69366.graph_c1	37.22	38.37	36.09	68.92	83.47	76.55	putative receptor-like protein kinase At4g00960 isoform X3 [Helianthus annuus]
c55268.graph_c0	1.13	0.88	1.46	2.91	2.37	2.41	protein NRT1/ PTR FAMILY 1.1-like [Lactuca sativa]
c47448.graph_c0	13.07	6.5	4.88	1.46	2.21	1.85	serine/threonine-protein kinase SAPK2-like isoform X2 [Helianthus annuus]
c62912.graph_c0	44.1	32.35	33.66	13.32	15.35	13.94	probable protein phosphatase 2C 6 [Helianthus annuus]
c71598.graph_c0	3.13	2.57	2.16	0.74	0.72	0.97	putative reverse transcriptase domain-containing protein [Helianthus annuus]
c55997.graph_c0	3.7	1.67	1.61	0.4	0.12	0.24	GDSL esterase/lipase At1g71691-like [Lactuca sativa]
c53748.graph_c0	18.02	15.07	11.5	13.25	50.82	25.87	putative UPF0481 protein At3g02645 [Helianthus annuus]
c59376.graph_c0	1.54	0.95	1	4.13	2.11	3.93	probable protein phosphatase 2C 61 [Helianthus annuus]
c68964.graph_c0	2.03	3.98	3.25	8.97	8.34	8.52	Lipase, class 3 [Cynara cardunculus var. scolymus]
c65028.graph_c1	36.86	31.36	33.18	11.84	16.06	14.06	Protein phosphatase 2C (PP2C)-like protein [Cynara cardunculus var. scolymus]
c61648.graph_c0	17.84	20.47	18.92	41.64	53.76	59.46	PREDICTED: receptor-like protein 12 [Solanum tuberosum]
c44248.graph_c0	0.43	0.52	2.16	2.84	1.94	3.17	basic leucine zipper 43-like [Helianthus annuus]
c58865.graph_c0	37.04	9.92	14.94	105.3	53.65	77.32	bidirectional sugar transporter SWEET14-like [Lactuca sativa]
c63848.graph_c0	1.64	1.1	0.9	0.22	0.41	0.51	synaptotagmin-3-like [Helianthus annuus]
c48757.graph_c0	52.09	50.68	52.7	83.33	120.15	93.36	Proteasome maturation factor UMP1 [Cynara cardunculus var. scolymus]
c56147.graph_c0	3.18	3.04	2.99	9.19	9.53	10.88	CYP81B58 [Artemisia annua]
c58948.graph_c0	12.03	10.13	12.56	3.78	4.19	4.32	probable fatty acyl-CoA reductase 4 isoform X4 [Lactuca sativa]
c58482.graph_c0	2.87	4.66	3.33	14.53	26.79	23.06	cytochrome P450 mono-oxygenase [Artemisia annua]
c58413.graph_c1	1.9	2.97	2.44	0.98	0.9	1	protein CELLULOSE SYNTHASE INTERACTIVE 3 isoform X2 [Lactuca sativa]
c57388.graph_c1	13.25	9.27	11.56	16.21	20.39	16.82	Protein kinase, ATP binding site-containing protein [Cynara cardunculus var. scolymus]
c67258.graph_c0	15.89	9.63	14.69	26.58	37.17	31.25	hypothetical protein CDL15_Pgr007237 [Punica granatum]
c60871.graph_c0	5.02	5.99	5.59	0.71	1.27	1.4	GDSL esterase/lipase At1g74460-like [Helianthus annuus]
c51610.graph_c0	453.62	139.99	260.79	63.73	38.27	38.66	hypothetical protein LSAT_9X52561 [Lactuca sativa]
c70969.graph_c0	35.83	24.33	28.55	12.73	17.42	15.28	uncharacterized protein LOC111911662 isoform X1 [Lactuca sativa]
c50541.graph_c3	0	0.29	0	10.45	19.2	17.8	serine protease SPPA, chloroplastic [Lactuca sativa]
c60706.graph_c0	14.79	16.53	17.69	31.74	31.16	34.68	protein EARLY-RESPONSIVE TO DEHYDRATION 7, chloroplastic-like [Lactuca sativa]
c59350.graph_c0	63.82	54.35	51.97	16.79	20.06	14.49	protein ENHANCED DOWNY MILDEW 2-like [Lactuca sativa]
c63898.graph_c0	3.44	1.98	2.33	0.62	0.76	1.51	uncharacterized acetyltransferase At3g50280-like [Lactuca sativa]
c59715.graph_c0	3.42	1.57	2.7	1.25	0.73	0.41	catalase-like isoform X1 [Helianthus annuus]
c64024.graph_c0	6.28	3.09	8.84	33.22	50.96	30.87	7-deoxyloganetin glucosyltransferase-like [Lactuca sativa]
c69018.graph_c2	36.49	29.3	39.98	77.34	93.02	83.72	patellin-3-like [Helianthus annuus]
c65412.graph_c0	2.85	3.64	3.26	0.92	0.49	1.07	potassium transporter 1 isoform X1 [Helianthus annuus]
c54175.graph_c0	364.66	195.67	217.5	150.35	74.9	96.13	uncharacterized protein LOC110886547 [Helianthus annuus]
c71533.graph_c0	8.59	12.01	7.45	0.17	1.26	1.84	uncharacterized protein LOC111918636 [Lactuca sativa]
c49833.graph_c0	4.84	4.74	3.9	1.6	0.81	0.92	hypothetical protein LSAT_2X71320 [Lactuca sativa]
c61404.graph_c0	3.75	1.66	1.48	5.46	4.55	5.82	uncharacterized protein LOC111921323 [Lactuca sativa]
c59963.graph_c0	5.44	7.03	6.41	10.49	15.61	14.38	uncharacterized protein LOC111884501 [Lactuca sativa]
c70761.graph_c0	4.88	5.02	6.44	12.44	12.48	14.82	hypothetical protein LSAT_4X97120 [Lactuca sativa]
c62903.graph_c1	2.75	0.73	0.8	16.8	36.34	39.25	hypothetical protein HannXRQ_Chr09g0262761 [Helianthus annuus]
c58382.graph_c0	1.27	0.72	1.39	2.72	5.06	7.39	germacrene A oxidase 2 [Lactuca sativa]
c66818.graph_c0	0	0.81	0.7	2.99	2.07	4.09	uncharacterized protein LOC110930464 [Helianthus annuus]
c70067.graph_c0	36.17	27.6	24.2	72.58	86.28	77.87	sugar carrier protein C-like [Helianthus annuus]
c45403.graph_c0	12.98	6.09	4.11	16.19	23.41	18.6	epidermis-specific secreted glycoprotein EP1-like [Helianthus annuus]
c53519.graph_c0	0.74	2.77	2.32	5.18	8.47	7.43	LOW QUALITY PROTEIN: osmotin-like protein [Lactuca sativa]
c49749.graph_c1	5.19	4.28	5.32	14.56	23.77	19.12	receptor like protein kinase S.2-like [Helianthus annuus]
c70552.graph_c0	125.09	90.82	110.51	45.95	40.25	46.98	transcription factor ORG2-like [Lactuca sativa]
c58905.graph_c0	1.23	1.22	0.92	4.9	9.2	10.65	protein NRT1/ PTR FAMILY 2.10-like [Helianthus annuus]
c71420.graph_c0	9	9.39	9.5	22.66	37.98	26.9	putative ankyrin repeat-containing domain, PGG domain protein [Helianthus annuus]
c54783.graph_c1	6.81	9.74	2.88	10.46	15.14	12.35	uncharacterized protein LOC111891327 [Lactuca sativa]
c67798.graph_c0	2.07	3.35	1.8	1.69	0.57	1.25	protein of unknown function DUF641, plant [Cynara cardunculus var. scolymus]
c49509.graph_c0	34.91	23.52	24.34	5.47	4.21	5.2	heavy metal-associated isoprenylated plant protein 33-like [Helianthus annuus]
c59223.graph_c0	0.82	1.16	1.06	1.66	3.3	4.52	probable NAD(P)H dehydrogenase (quinone) FQR1-like 1 [Lactuca sativa]
c48527.graph_c0	2.53	1.86	2.39	3.49	4.84	4.82	MDIS1-interacting receptor like kinase 2-like [Helianthus annuus]
c61803.graph_c0	10.14	4.77	4.09	19.57	19.31	20.5	putative receptor-like protein kinase At5g39000 [Lactuca sativa]
c57463.graph_c0	0.1	0.19	0.76	4.69	6.74	6.67	transcription factor MYB14-like [Lactuca sativa]
c62238.graph_c0	10.26	9.55	10.53	2.91	3.9	3.63	uncharacterized protein LOC110869080 [Helianthus annuus]
c70572.graph_c0	6.92	7.28	7.18	12.93	15.82	14.76	subtilisin-like protease SBT1.9 [Lactuca sativa]
c53072.graph_c0	20.22	10.85	14.38	52.89	45.21	48.18	mediator of RNA polymerase II transcription subunit 15a-like [Helianthus annuus]
c65320.graph_c0	0.86	2.42	2.23	0.59	0.47	0.48	exocyst complex component EXO70A1-like [Helianthus annuus]
c55697.graph_c1	31.82	23.83	22.2	15.3	11.85	12.18	leishmanolysin [Lactuca sativa]
c35982.graph_c0	0.05	0.09	0	1.86	2.16	1.96	Vacuolar protein sorting-associated, VPS28, partial [Cynara cardunculus var. scolymus]
c40300.graph_c0	0.72	2.07	0.7	3.34	3.92	4.07	hypothetical protein Ccrd_019433 [Cynara cardunculus var. scolymus]
c45270.graph_c0	15.22	10.36	14.43	5.35	1.7	2.27	GEM-like protein 7 isoform X1 [Helianthus annuus]
c64793.graph_c0	5.97	17.66	14.25	4.14	4.34	6.33	GDSL esterase/lipase At5g45910 [Lactuca sativa]
c52570.graph_c0	0.92	1.63	1.15	0.22	0.2	0.36	two-pore potassium channel 1-like [Helianthus annuus]
c64933.graph_c0	6.67	6.8	12.22	35.33	39.51	37.08	protein PIN-LIKES 7-like [Helianthus annuus]
c71204.graph_c0	35.81	24.14	30.42	63.5	61.71	70.53	putative leucine-rich repeat receptor-like protein kinase At2g19210 [Lactuca sativa]
c57095.graph_c1	7.17	5.86	6.9	25.93	31.86	29.42	ACD11 homolog protein-like [Helianthus annuus]
c71868.graph_c0	1.17	0.83	0.9	2.97	3	3	receptor-like protein 12 [Lactuca sativa]
c49323.graph_c0	62.53	83.03	65.76	33.18	16.78	25.49	transcription factor PRE5-like [Lactuca sativa]
c52311.graph_c0	67.05	40.84	49.59	11.3	6.87	10.77	hypothetical protein Ccrd_024602, partial [Cynara cardunculus var. scolymus]
c59216.graph_c0	0.4	2.54	0.27	1.62	2.56	3.46	putative ABC transporter C family member 15 [Lactuca sativa]
c65979.graph_c0	9.22	9.59	14.58	40.01	31.69	37.63	Glycosyltransferase AER61, uncharacterized [Cynara cardunculus var. scolymus]
c71928.graph_c0	8.69	8.41	8.59	25.82	38.87	33.85	leucine-rich repeat receptor protein kinase MSP1-like [Helianthus annuus]
c53634.graph_c0	5.96	7.65	6.5	19.66	15.48	14.59	Glutaredoxin [Cynara cardunculus var. scolymus]
c49583.graph_c0	4.06	4.76	2.85	2.64	0.33	1.78	uncharacterized protein LOC111904165 [Lactuca sativa]
c68773.graph_c0	3.06	3.84	4.18	0.75	0.63	0.52	myosin heavy chain, striated muscle-like [Lactuca sativa]
c67685.graph_c0	9.39	12.44	11.21	4.53	8.14	3.85	probable ADP-ribosylation factor GTPase-activating protein AGD11 isoform X1 [Helianthus annuus]
c64317.graph_c0	12.47	11.92	13.06	30.13	34.42	31.06	phosphatidylinositol:ceramide inositolphosphotransferase 1-like [Lactuca sativa]
c62935.graph_c0	9.76	7.16	8.61	15.87	24.91	21.67	uncharacterized protein At4g15970-like [Lactuca sativa]
c59106.graph_c0	2.02	1.69	1.94	0.42	0.22	1.55	cytokinin dehydrogenase 3-like [Helianthus annuus]
[truncated: 961 more rows]
